# Supplementary material for: 2,2-Dimethyl-5-triphenyl­methyl-1,3-dioxane
Source: Acta Crystallogr Sect E Struct Rep Online. 2009 Jan 14;65(Pt 2):o304. doi: 10.1107/S1600536809000294 (PMC2968387; doi:10.1107/S1600536809000294)
Supplement: Supplementary file 1 [file e-65-0o304-sup1.cif]

##############################################################################
###                                                                        ###
###        Electronic paper (Acta Crystallographica Section E)             ###
###                                                                        ###
##############################################################################
#                                                                            #
# This CIF contains the data in a paper accepted for publication in Acta     #
# Crystallographica Section E. It conforms to the requirements of Notes      #
# for Authors for Section E, and has been peer reviewed under the auspices   #
# of the IUCr Commission on Journals.                                        #
#                                                                            #
# Full details of the Crystallographic Information File format               #
# are given in the paper "The Crystallographic Information File (CIF):       #
# a New Standard Archive File for Crystallography" by S. R. Hall, F. H.      #
# Allen and I. D. Brown [Acta Cryst. (1991), A47, 655-685].                  #
#                                                                            #
# The current version of the core CIF dictionary is obtainable from          #
# ftp://ftp.iucr.org/pub/cif_core.dic. The current version number is 2.4.    #
#                                                                            #
# Software is freely available for graphical display of the structure(s) in  #
# this CIF.  For information consult the CIF home page http://www.iucr.org/  #
# cif/home.html                                                              #
#                                                                            #
# This file may be used for bona fide research purposes within the           #
# scientific community so long as proper attribution is given to the journal # 
# article from which it was obtained.                                        #
#                                                                            #
##############################################################################
                                             
data_I
_audit_creation_method     SHELXL-97
_chemical_name_systematic
;
2,2-Dimethyl-5-triphenylmethyl-1,3-dioxane
;
_chemical_name_common     ?
_chemical_formula_moiety     'C25 H26 O2'
_chemical_formula_sum     'C25 H26 O2'
_chemical_formula_iupac     'C25 H26 O2'
_chemical_formula_weight     358.47
_chemical_melting_point     ?
_symmetry_cell_setting     Triclinic
_symmetry_space_group_name_H-M     P-1
loop_
    _symmetry_equiv_pos_as_xyz
    'x, y, z'
    '-x, -y, -z'
_cell_length_a     10.7252(18)
_cell_length_b     11.6933(19)
_cell_length_c     15.840(3)
_cell_angle_alpha     89.574(3)
_cell_angle_beta     88.906(3)
_cell_angle_gamma     86.427(3)
_cell_volume     1982.3(6)
_cell_formula_units_Z     4
_cell_measurement_reflns_used     5597
_cell_measurement_theta_min     2.17
_cell_measurement_theta_max     27.03
_cell_measurement_temperature     298(2)
_exptl_crystal_description     prism
_exptl_crystal_colour     colorless
_exptl_crystal_size_max     0.45
_exptl_crystal_size_mid     0.38
_exptl_crystal_size_min     0.29
_exptl_crystal_density_diffrn     1.201
_exptl_crystal_density_meas     ?
_exptl_crystal_density_method     'not measured'
_exptl_crystal_F_000     768
_exptl_absorpt_coefficient_mu     0.074
_exptl_absorpt_correction_type     multi-scan
_exptl_absorpt_process_details     '(SADABS; Sheldrick, 1996)'
_exptl_absorpt_correction_T_min     0.9673
_exptl_absorpt_correction_T_max     0.9787
_exptl_special_details
;
;
_diffrn_ambient_temperature     298(2)
_diffrn_radiation_type     MoK\a
_diffrn_radiation_wavelength     0.71073
_diffrn_radiation_source     'fine-focus sealed tube'
_diffrn_radiation_monochromator     graphite
_diffrn_measurement_device_type     'Bruker SMART CCD area-detector'
_diffrn_measurement_method     '\f and \w'
_diffrn_detector_area_resol_mean     ?
_diffrn_reflns_number     16710
_diffrn_reflns_av_R_equivalents     0.0278
_diffrn_reflns_av_sigmaI/netI     0.0437
_diffrn_reflns_theta_min     1.29
_diffrn_reflns_theta_max     27.15
_diffrn_reflns_theta_full     27.15
_diffrn_measured_fraction_theta_max     0.973
_diffrn_measured_fraction_theta_full     0.973
_diffrn_reflns_limit_h_min     -13
_diffrn_reflns_limit_h_max     13
_diffrn_reflns_limit_k_min     -14
_diffrn_reflns_limit_k_max     14
_diffrn_reflns_limit_l_min     -20
_diffrn_reflns_limit_l_max     20
_diffrn_standards_number     0
_diffrn_standards_interval_count     0
_diffrn_standards_interval_time     0
_diffrn_standards_decay_%     0
_refine_special_details
;
Refinement of <i>F</i>^2^ against ALL reflections. The weighted <i>R</i>-factor
<i>wR</i> and goodness of fit <i>S</i> are based on <i>F</i>^2^, conventional
<i>R</i>-factors <i>R</i> are based on <i>F</i>, with <i>F</i> set to zero for
negative <i>F</i>^2^. The threshold expression of <i>F</i>^2^ >
\s(<i>F</i>^2^) is used only for calculating <i>R</i>-factors(gt) <i>etc</i>.
and is not relevant to the choice of reflections for refinement.
<i>R</i>-factors based on <i>F</i>^2^ are statistically about twice as large
as those based on <i>F</i>, and <i>R</i>- factors based on ALL data will be
even larger.
;
_reflns_number_total     8543
_reflns_number_gt     5142
_reflns_threshold_expression     I>2\s(I)
_refine_ls_structure_factor_coef     Fsqd
_refine_ls_matrix_type     full
_refine_ls_R_factor_all     0.0950
_refine_ls_R_factor_gt     0.0546
_refine_ls_wR_factor_gt     0.1590
_refine_ls_wR_factor_ref     0.1925
_refine_ls_goodness_of_fit_ref     1.069
_refine_ls_restrained_S_all     1.069
_refine_ls_number_reflns     8543
_refine_ls_number_parameters     491
_refine_ls_number_restraints     0
_refine_ls_hydrogen_treatment     constr
_refine_ls_weighting_scheme     calc
_refine_ls_weighting_details
                 'calc w=1/[\s^2^(Fo^2^)+(0.1105P)^2^] where P=(Fo^2^+2Fc^2^)/3'
_atom_sites_solution_hydrogens     geom
_atom_sites_solution_primary     direct
_atom_sites_solution_secondary     difmap
_refine_ls_shift/su_max     0.000
_refine_ls_shift/su_mean     0.000
_refine_diff_density_max     0.197
_refine_diff_density_min     -0.239
_refine_ls_extinction_method     none
_refine_ls_extinction_coef     ?
loop_
    _atom_type_symbol
    _atom_type_description
    _atom_type_scat_dispersion_real
    _atom_type_scat_dispersion_imag
    _atom_type_scat_source
    'C' 'C' 0.0033 0.0016
                         'International Tables Vol C Tables 4.2.6.8 and 6.1.1.4'
    'H' 'H' 0.0000 0.0000
                         'International Tables Vol C Tables 4.2.6.8 and 6.1.1.4'
    'O' 'O' 0.0106 0.0060
                         'International Tables Vol C Tables 4.2.6.8 and 6.1.1.4'
_computing_data_collection     'SMART (Bruker, 1997)'
_computing_cell_refinement     'SMART (Bruker, 1997)'
_computing_data_reduction     'SAINT (Bruker, 1997)'
_computing_structure_solution     'SHELXS97 (Sheldrick, 2008)'
_computing_structure_refinement     'SHELXL97 (Sheldrick, 2008)'
_computing_molecular_graphics     'SHELXTL (Sheldrick, 2008)'
_computing_publication_material     'SHELXTL (Sheldrick, 2008)'
loop_
    _atom_site_type_symbol
    _atom_site_label
    _atom_site_fract_x
    _atom_site_fract_y
    _atom_site_fract_z
    _atom_site_U_iso_or_equiv
    _atom_site_adp_type
    _atom_site_calc_flag
    _atom_site_refinement_flags
    _atom_site_occupancy
    _atom_site_disorder_assembly
    _atom_site_disorder_group
    O O1 0.35990(12) 0.60731(12) 0.01269(8) 0.0549(4) Uani d . 1 . .
    O O2 0.14384(12) 0.63492(12) 0.01747(9) 0.0563(4) Uani d . 1 . .
    C C1 0.23664(16) 0.38835(15) 0.17018(10) 0.0397(4) Uani d . 1 . .
    C C20 0.24344(15) 0.49994(15) 0.11561(10) 0.0409(4) Uani d . 1 . .
    H H20 0.2502 0.5634 0.1550 0.049 Uiso calc R 1 . .
    C C2 0.11404(16) 0.39031(15) 0.22318(10) 0.0411(4) Uani d . 1 . .
    C C14 0.34210(17) 0.37887(16) 0.23626(11) 0.0447(4) Uani d . 1 . .
    C C8 0.24895(18) 0.28587(15) 0.10870(11) 0.0445(4) Uani d . 1 . .
    C C22 0.35745(17) 0.49994(17) 0.05630(12) 0.0494(5) Uani d . 1 . .
    H H22A 0.4330 0.4868 0.0886 0.059 Uiso calc R 1 . .
    H H22B 0.3543 0.4385 0.0158 0.059 Uiso calc R 1 . .
    C C9 0.1479(2) 0.25685(17) 0.06129(12) 0.0541(5) Uani d . 1 . .
    H H9 0.0701 0.2948 0.0705 0.065 Uiso calc R 1 . .
    C C21 0.12987(17) 0.53031(17) 0.06175(12) 0.0510(5) Uani d . 1 . .
    H H21A 0.1196 0.4694 0.0217 0.061 Uiso calc R 1 . .
    H H21B 0.0555 0.5374 0.0976 0.061 Uiso calc R 1 . .
    C C5 -0.1020(2) 0.39266(19) 0.32589(12) 0.0564(5) Uani d . 1 . .
    H H5 -0.1744 0.3936 0.3592 0.068 Uiso calc R 1 . .
    C C3 0.06172(19) 0.49044(17) 0.25835(12) 0.0532(5) Uani d . 1 . .
    H H3 0.0995 0.5588 0.2481 0.064 Uiso calc R 1 . .
    C C13 0.3626(2) 0.22658(18) 0.09322(12) 0.0576(5) Uani d . 1 . .
    H H13 0.4319 0.2440 0.1240 0.069 Uiso calc R 1 . .
    C C15 0.3606(2) 0.27827(19) 0.28297(13) 0.0598(5) Uani d . 1 . .
    H H15 0.3095 0.2182 0.2740 0.072 Uiso calc R 1 . .
    C C7 0.0561(2) 0.29087(17) 0.24326(12) 0.0559(5) Uani d . 1 . .
    H H7 0.0897 0.2213 0.2223 0.067 Uiso calc R 1 . .
    C C11 0.2745(3) 0.1148(2) -0.01380(14) 0.0774(8) Uani d . 1 . .
    H H11 0.2831 0.0581 -0.0547 0.093 Uiso calc R 1 . .
    C C6 -0.0505(2) 0.29260(19) 0.29377(13) 0.0628(6) Uani d . 1 . .
    H H6 -0.0876 0.2244 0.3059 0.075 Uiso calc R 1 . .
    C C10 0.1616(3) 0.1723(2) 0.00074(13) 0.0687(7) Uani d . 1 . .
    H H10 0.0930 0.1543 -0.0305 0.082 Uiso calc R 1 . .
    C C4 -0.0455(2) 0.49138(19) 0.30843(13) 0.0605(6) Uani d . 1 . .
    H H4 -0.0793 0.5603 0.3304 0.073 Uiso calc R 1 . .
    C C12 0.3750(3) 0.1417(2) 0.03269(14) 0.0727(7) Uani d . 1 . .
    H H12 0.4521 0.1025 0.0235 0.087 Uiso calc R 1 . .
    C C16 0.4528(2) 0.2656(2) 0.34232(14) 0.0753(7) Uani d . 1 . .
    H H16 0.4639 0.1970 0.3722 0.090 Uiso calc R 1 . .
    C C19 0.4159(2) 0.4675(2) 0.25485(13) 0.0666(6) Uani d . 1 . .
    H H19 0.4030 0.5374 0.2271 0.080 Uiso calc R 1 . .
    C C18 0.5097(3) 0.4537(3) 0.31478(16) 0.0946(10) Uani d . 1 . .
    H H18 0.5600 0.5138 0.3255 0.113 Uiso calc R 1 . .
    C C17 0.5278(2) 0.3528(3) 0.35755(15) 0.0896(9) Uani d . 1 . .
    H H17 0.5909 0.3434 0.3969 0.107 Uiso calc R 1 . .
    O O3 0.83700(13) 1.13075(11) 0.47955(8) 0.0561(4) Uani d . 1 . .
    C C26 0.77111(16) 0.88371(15) 0.33012(11) 0.0409(4) Uani d . 1 . .
    C C39 0.88286(16) 0.89755(15) 0.26818(11) 0.0414(4) Uani d . 1 . .
    O O4 0.62945(13) 1.09080(13) 0.49852(9) 0.0633(4) Uani d . 1 . .
    C C27 0.65934(17) 0.86683(15) 0.27145(11) 0.0426(4) Uani d . 1 . .
    C C45 0.74962(16) 0.99479(16) 0.38537(11) 0.0442(4) Uani d . 1 . .
    H H45 0.7237 1.0581 0.3474 0.053 Uiso calc R 1 . .
    C C40 0.88986(19) 0.99737(17) 0.22169(12) 0.0516(5) Uani d . 1 . .
    H H40 0.8285 1.0562 0.2297 0.062 Uiso calc R 1 . .
    C C33 0.79058(18) 0.78071(16) 0.39142(11) 0.0466(5) Uani d . 1 . .
    C C47 0.86490(18) 1.02937(16) 0.43135(12) 0.0493(5) Uani d . 1 . .
    H H47A 0.8942 0.9675 0.4686 0.059 Uiso calc R 1 . .
    H H47B 0.9311 1.0427 0.3905 0.059 Uiso calc R 1 . .
    C C46 0.64654(18) 0.98545(19) 0.45268(13) 0.0571(5) Uani d . 1 . .
    H H46A 0.5690 0.9690 0.4260 0.069 Uiso calc R 1 . .
    H H46B 0.6690 0.9231 0.4913 0.069 Uiso calc R 1 . .
    C C29 0.5612(2) 0.7445(2) 0.17364(13) 0.0642(6) Uani d . 1 . .
    H H29 0.5618 0.6753 0.1450 0.077 Uiso calc R 1 . .
    C C28 0.6577(2) 0.76446(17) 0.22676(12) 0.0535(5) Uani d . 1 . .
    H H28 0.7228 0.7089 0.2329 0.064 Uiso calc R 1 . .
    C C38 0.9023(2) 0.75861(18) 0.43297(12) 0.0561(5) Uani d . 1 . .
    H H38 0.9696 0.8023 0.4196 0.067 Uiso calc R 1 . .
    C C44 0.9728(2) 0.81094(18) 0.25085(13) 0.0578(5) Uani d . 1 . .
    H H44 0.9691 0.7411 0.2789 0.069 Uiso calc R 1 . .
    C C41 0.9853(2) 1.01248(18) 0.16365(13) 0.0593(6) Uani d . 1 . .
    H H41 0.9877 1.0810 0.1337 0.071 Uiso calc R 1 . .
    C C43 1.0682(2) 0.8258(2) 0.19260(14) 0.0672(6) Uani d . 1 . .
    H H43 1.1276 0.7660 0.1823 0.081 Uiso calc R 1 . .
    C C42 1.0762(2) 0.92683(19) 0.15016(13) 0.0608(6) Uani d . 1 . .
    H H42 1.1424 0.9375 0.1127 0.073 Uiso calc R 1 . .
    C C32 0.5633(2) 0.94808(19) 0.25808(12) 0.0587(5) Uani d . 1 . .
    H H32 0.5631 1.0182 0.2854 0.070 Uiso calc R 1 . .
    C C34 0.6930(2) 0.71336(18) 0.41398(12) 0.0578(5) Uani d . 1 . .
    H H34 0.6164 0.7263 0.3880 0.069 Uiso calc R 1 . .
    C C31 0.4666(2) 0.9269(2) 0.20438(14) 0.0721(7) Uani d . 1 . .
    H H31 0.4021 0.9827 0.1968 0.087 Uiso calc R 1 . .
    C C30 0.4647(2) 0.8250(2) 0.16248(14) 0.0706(7) Uani d . 1 . .
    H H30 0.3992 0.8108 0.1272 0.085 Uiso calc R 1 . .
    C C36 0.8190(3) 0.6071(2) 0.51405(15) 0.0844(8) Uani d . 1 . .
    H H36 0.8289 0.5491 0.5543 0.101 Uiso calc R 1 . .
    C C37 0.9166(3) 0.6740(2) 0.49340(14) 0.0753(7) Uani d . 1 . .
    H H37 0.9925 0.6618 0.5205 0.090 Uiso calc R 1 . .
    C C35 0.7070(3) 0.6273(2) 0.47431(14) 0.0750(7) Uani d . 1 . .
    H H35 0.6403 0.5830 0.4879 0.090 Uiso calc R 1 . .
    C C48 0.73853(19) 1.12060(19) 0.54019(13) 0.0584(6) Uani d . 1 . .
    C C23 0.25244(18) 0.63539(18) -0.03605(12) 0.0533(5) Uani d . 1 . .
    C C49 0.7751(2) 1.0359(2) 0.60968(14) 0.0728(7) Uani d . 1 . .
    H H49A 0.7059 1.0295 0.6484 0.109 Uiso calc R 1 . .
    H H49B 0.8451 1.0622 0.6393 0.109 Uiso calc R 1 . .
    H H49C 0.7975 0.9623 0.5854 0.109 Uiso calc R 1 . .
    C C25 0.2614(2) 0.7575(2) -0.06423(17) 0.0828(8) Uani d . 1 . .
    H H25A 0.2701 0.8051 -0.0158 0.124 Uiso calc R 1 . .
    H H25B 0.1871 0.7825 -0.0937 0.124 Uiso calc R 1 . .
    H H25C 0.3328 0.7630 -0.1012 0.124 Uiso calc R 1 . .
    C C24 0.2427(3) 0.5554(2) -0.11037(13) 0.0809(7) Uani d . 1 . .
    H H24A 0.3168 0.5573 -0.1452 0.121 Uiso calc R 1 . .
    H H24B 0.1712 0.5796 -0.1430 0.121 Uiso calc R 1 . .
    H H24C 0.2339 0.4788 -0.0900 0.121 Uiso calc R 1 . .
    C C50 0.7094(2) 1.2394(2) 0.57462(16) 0.0812(8) Uani d . 1 . .
    H H50A 0.6878 1.2911 0.5291 0.122 Uiso calc R 1 . .
    H H50B 0.7814 1.2647 0.6025 0.122 Uiso calc R 1 . .
    H H50C 0.6405 1.2382 0.6142 0.122 Uiso calc R 1 . .
loop_
    _atom_site_aniso_label
    _atom_site_aniso_U_11
    _atom_site_aniso_U_22
    _atom_site_aniso_U_33
    _atom_site_aniso_U_12
    _atom_site_aniso_U_13
    _atom_site_aniso_U_23
    O1 0.0381(7) 0.0684(9) 0.0581(8) -0.0039(6) -0.0018(6) 0.0164(7)
    O2 0.0422(7) 0.0641(9) 0.0604(8) 0.0094(6) 0.0038(6) 0.0162(7)
    C1 0.0353(9) 0.0450(10) 0.0387(9) -0.0001(7) -0.0037(7) -0.0040(8)
    C20 0.0343(9) 0.0477(10) 0.0406(9) -0.0013(8) -0.0018(7) -0.0016(8)
    C2 0.0416(10) 0.0458(10) 0.0359(9) -0.0038(8) -0.0026(7) -0.0009(8)
    C14 0.0411(10) 0.0529(11) 0.0393(9) 0.0041(8) -0.0032(8) -0.0050(8)
    C8 0.0523(11) 0.0433(10) 0.0379(9) -0.0034(8) 0.0014(8) -0.0046(8)
    C22 0.0365(10) 0.0613(12) 0.0495(11) 0.0033(9) -0.0013(8) 0.0096(9)
    C9 0.0586(13) 0.0565(12) 0.0487(11) -0.0149(10) -0.0026(9) -0.0047(9)
    C21 0.0358(10) 0.0626(12) 0.0543(11) -0.0014(9) -0.0027(8) 0.0132(10)
    C5 0.0534(12) 0.0716(14) 0.0438(11) -0.0036(10) 0.0080(9) 0.0051(10)
    C3 0.0599(13) 0.0456(11) 0.0541(11) -0.0063(9) 0.0131(10) -0.0037(9)
    C13 0.0608(13) 0.0610(13) 0.0500(11) 0.0058(10) 0.0011(10) -0.0096(10)
    C15 0.0651(14) 0.0601(13) 0.0528(12) 0.0116(10) -0.0109(10) -0.0023(10)
    C7 0.0630(13) 0.0496(12) 0.0552(12) -0.0065(10) 0.0076(10) -0.0024(9)
    C11 0.122(2) 0.0614(15) 0.0502(13) -0.0180(15) 0.0145(14) -0.0183(11)
    C6 0.0662(14) 0.0636(14) 0.0600(13) -0.0201(11) 0.0101(11) 0.0029(11)
    C10 0.0908(19) 0.0685(15) 0.0502(12) -0.0308(14) -0.0022(12) -0.0122(11)
    C4 0.0671(14) 0.0585(13) 0.0541(12) 0.0065(11) 0.0136(10) -0.0037(10)
    C12 0.0911(18) 0.0627(14) 0.0613(14) 0.0150(13) 0.0144(13) -0.0119(12)
    C16 0.0769(17) 0.0918(18) 0.0531(13) 0.0291(15) -0.0106(12) 0.0094(13)
    C19 0.0656(14) 0.0833(16) 0.0538(12) -0.0241(12) -0.0184(11) 0.0088(11)
    C18 0.0801(18) 0.144(3) 0.0663(16) -0.0493(18) -0.0329(14) 0.0151(17)
    C17 0.0605(16) 0.156(3) 0.0525(14) -0.0076(17) -0.0195(12) 0.0122(17)
    O3 0.0539(8) 0.0572(8) 0.0582(8) -0.0094(6) 0.0013(7) -0.0184(7)
    C26 0.0394(10) 0.0427(10) 0.0406(9) -0.0018(8) -0.0012(7) -0.0035(8)
    C39 0.0398(10) 0.0427(10) 0.0420(9) -0.0046(8) -0.0009(8) -0.0058(8)
    O4 0.0431(8) 0.0839(10) 0.0627(9) 0.0004(7) 0.0009(6) -0.0299(8)
    C27 0.0412(10) 0.0491(10) 0.0383(9) -0.0082(8) -0.0007(8) 0.0000(8)
    C45 0.0398(10) 0.0494(11) 0.0433(10) -0.0008(8) -0.0002(8) -0.0076(8)
    C40 0.0551(12) 0.0476(11) 0.0519(11) -0.0030(9) 0.0043(9) -0.0021(9)
    C33 0.0514(11) 0.0475(11) 0.0405(10) -0.0005(9) 0.0007(8) -0.0029(8)
    C47 0.0423(10) 0.0527(11) 0.0534(11) -0.0062(8) 0.0038(9) -0.0145(9)
    C46 0.0407(11) 0.0751(14) 0.0565(12) -0.0095(10) 0.0034(9) -0.0248(10)
    C29 0.0742(16) 0.0693(14) 0.0521(12) -0.0245(12) -0.0074(11) -0.0092(11)
    C28 0.0598(13) 0.0521(12) 0.0498(11) -0.0116(10) -0.0029(9) -0.0037(9)
    C38 0.0605(13) 0.0566(12) 0.0508(11) 0.0013(10) -0.0087(10) -0.0056(10)
    C44 0.0615(13) 0.0482(11) 0.0626(13) 0.0028(10) 0.0121(10) 0.0009(10)
    C41 0.0722(15) 0.0529(12) 0.0541(12) -0.0156(11) 0.0066(11) 0.0014(10)
    C43 0.0620(14) 0.0647(14) 0.0723(15) 0.0099(11) 0.0193(12) -0.0033(12)
    C42 0.0550(13) 0.0701(15) 0.0578(12) -0.0125(11) 0.0150(10) -0.0062(11)
    C32 0.0546(12) 0.0692(14) 0.0518(11) 0.0035(11) -0.0092(10) -0.0106(10)
    C34 0.0614(13) 0.0649(13) 0.0477(11) -0.0104(11) 0.0058(10) 0.0008(10)
    C31 0.0536(13) 0.106(2) 0.0555(13) 0.0057(13) -0.0110(10) -0.0004(13)
    C30 0.0582(14) 0.105(2) 0.0509(12) -0.0175(14) -0.0097(10) -0.0061(13)
    C36 0.131(3) 0.0755(17) 0.0456(13) -0.0012(17) -0.0040(15) 0.0143(12)
    C37 0.0946(19) 0.0752(16) 0.0547(13) 0.0118(14) -0.0221(13) -0.0005(12)
    C35 0.099(2) 0.0758(16) 0.0509(13) -0.0183(14) 0.0130(13) 0.0066(12)
    C48 0.0465(11) 0.0760(15) 0.0531(12) -0.0049(10) 0.0003(9) -0.0229(11)
    C23 0.0398(11) 0.0672(13) 0.0519(11) 0.0037(9) 0.0009(9) 0.0150(10)
    C49 0.0682(15) 0.0963(18) 0.0542(13) -0.0077(13) 0.0022(11) -0.0114(13)
    C25 0.0684(16) 0.0839(18) 0.0941(18) 0.0031(13) 0.0052(14) 0.0387(15)
    C24 0.0796(17) 0.114(2) 0.0469(12) 0.0107(15) -0.0044(12) 0.0026(13)
    C50 0.0734(17) 0.0898(18) 0.0798(16) 0.0063(13) -0.0030(13) -0.0411(14)
_geom_special_details
;
All e.s.d.'s (except the e.s.d. in the dihedral angle between two l.s. planes)
are estimated using the full covariance matrix. The cell e.s.d.'s are taken
into account individually in the estimation of e.s.d.'s in distances, angles
and torsion angles; correlations between e.s.d.'s in cell parameters are only
used when they are defined by crystal symmetry. An approximate (isotropic)
treatment of cell e.s.d.'s is used for estimating e.s.d.'s involving l.s.
planes.
;
loop_
    _geom_bond_atom_site_label_1
    _geom_bond_atom_site_label_2
    _geom_bond_site_symmetry_2
    _geom_bond_distance
    _geom_bond_publ_flag
    O1 C23 . 1.420(2) ?
    O1 C22 . 1.430(2) ?
    O2 C21 . 1.420(2) ?
    O2 C23 . 1.428(2) ?
    C1 C2 . 1.546(2) ?
    C1 C8 . 1.547(2) ?
    C1 C14 . 1.554(2) ?
    C1 C20 . 1.565(2) ?
    C20 C21 . 1.523(2) ?
    C20 C22 . 1.528(2) ?
    C20 H20 . 0.9800 ?
    C2 C3 . 1.383(3) ?
    C2 C7 . 1.384(3) ?
    C14 C19 . 1.379(3) ?
    C14 C15 . 1.391(3) ?
    C8 C13 . 1.383(3) ?
    C8 C9 . 1.391(3) ?
    C22 H22A . 0.9700 ?
    C22 H22B . 0.9700 ?
    C9 C10 . 1.382(3) ?
    C9 H9 . 0.9300 ?
    C21 H21A . 0.9700 ?
    C21 H21B . 0.9700 ?
    C5 C6 . 1.360(3) ?
    C5 C4 . 1.361(3) ?
    C5 H5 . 0.9300 ?
    C3 C4 . 1.384(3) ?
    C3 H3 . 0.9300 ?
    C13 C12 . 1.384(3) ?
    C13 H13 . 0.9300 ?
    C15 C16 . 1.378(3) ?
    C15 H15 . 0.9300 ?
    C7 C6 . 1.383(3) ?
    C7 H7 . 0.9300 ?
    C11 C10 . 1.364(4) ?
    C11 C12 . 1.370(4) ?
    C11 H11 . 0.9300 ?
    C6 H6 . 0.9300 ?
    C10 H10 . 0.9300 ?
    C4 H4 . 0.9300 ?
    C12 H12 . 0.9300 ?
    C16 C17 . 1.363(4) ?
    C16 H16 . 0.9300 ?
    C19 C18 . 1.398(3) ?
    C19 H19 . 0.9300 ?
    C18 C17 . 1.362(4) ?
    C18 H18 . 0.9300 ?
    C17 H17 . 0.9300 ?
    O3 C48 . 1.424(2) ?
    O3 C47 . 1.428(2) ?
    C26 C33 . 1.548(3) ?
    C26 C39 . 1.550(2) ?
    C26 C27 . 1.554(2) ?
    C26 C45 . 1.574(2) ?
    C39 C44 . 1.379(3) ?
    C39 C40 . 1.381(2) ?
    O4 C48 . 1.417(2) ?
    O4 C46 . 1.435(2) ?
    C27 C32 . 1.376(3) ?
    C27 C28 . 1.396(3) ?
    C45 C47 . 1.524(2) ?
    C45 C46 . 1.529(3) ?
    C45 H45 . 0.9800 ?
    C40 C41 . 1.381(3) ?
    C40 H40 . 0.9300 ?
    C33 C38 . 1.388(3) ?
    C33 C34 . 1.388(3) ?
    C47 H47A . 0.9700 ?
    C47 H47B . 0.9700 ?
    C46 H46A . 0.9700 ?
    C46 H46B . 0.9700 ?
    C29 C30 . 1.368(3) ?
    C29 C28 . 1.378(3) ?
    C29 H29 . 0.9300 ?
    C28 H28 . 0.9300 ?
    C38 C37 . 1.375(3) ?
    C38 H38 . 0.9300 ?
    C44 C43 . 1.383(3) ?
    C44 H44 . 0.9300 ?
    C41 C42 . 1.369(3) ?
    C41 H41 . 0.9300 ?
    C43 C42 . 1.361(3) ?
    C43 H43 . 0.9300 ?
    C42 H42 . 0.9300 ?
    C32 C31 . 1.389(3) ?
    C32 H32 . 0.9300 ?
    C34 C35 . 1.386(3) ?
    C34 H34 . 0.9300 ?
    C31 C30 . 1.369(3) ?
    C31 H31 . 0.9300 ?
    C30 H30 . 0.9300 ?
    C36 C35 . 1.374(4) ?
    C36 C37 . 1.377(4) ?
    C36 H36 . 0.9300 ?
    C37 H37 . 0.9300 ?
    C35 H35 . 0.9300 ?
    C48 C50 . 1.509(3) ?
    C48 C49 . 1.516(3) ?
    C23 C25 . 1.501(3) ?
    C23 C24 . 1.518(3) ?
    C49 H49A . 0.9600 ?
    C49 H49B . 0.9600 ?
    C49 H49C . 0.9600 ?
    C25 H25A . 0.9600 ?
    C25 H25B . 0.9600 ?
    C25 H25C . 0.9600 ?
    C24 H24A . 0.9600 ?
    C24 H24B . 0.9600 ?
    C24 H24C . 0.9600 ?
    C50 H50A . 0.9600 ?
    C50 H50B . 0.9600 ?
    C50 H50C . 0.9600 ?
loop_
    _geom_angle_atom_site_label_1
    _geom_angle_atom_site_label_2
    _geom_angle_atom_site_label_3
    _geom_angle_site_symmetry_1
    _geom_angle_site_symmetry_3
    _geom_angle
    _geom_angle_publ_flag
    C23 O1 C22 . . 114.18(14) ?
    C21 O2 C23 . . 114.44(14) ?
    C2 C1 C8 . . 112.14(14) ?
    C2 C1 C14 . . 104.69(13) ?
    C8 C1 C14 . . 110.69(14) ?
    C2 C1 C20 . . 111.03(14) ?
    C8 C1 C20 . . 107.10(13) ?
    C14 C1 C20 . . 111.27(14) ?
    C21 C20 C22 . . 106.52(14) ?
    C21 C20 C1 . . 115.43(14) ?
    C22 C20 C1 . . 113.94(14) ?
    C21 C20 H20 . . 106.8 ?
    C22 C20 H20 . . 106.8 ?
    C1 C20 H20 . . 106.8 ?
    C3 C2 C7 . . 116.45(17) ?
    C3 C2 C1 . . 121.60(16) ?
    C7 C2 C1 . . 121.77(16) ?
    C19 C14 C15 . . 117.11(18) ?
    C19 C14 C1 . . 123.60(18) ?
    C15 C14 C1 . . 119.21(17) ?
    C13 C8 C9 . . 117.53(17) ?
    C13 C8 C1 . . 121.48(17) ?
    C9 C8 C1 . . 120.75(17) ?
    O1 C22 C20 . . 110.11(15) ?
    O1 C22 H22A . . 109.6 ?
    C20 C22 H22A . . 109.6 ?
    O1 C22 H22B . . 109.6 ?
    C20 C22 H22B . . 109.6 ?
    H22A C22 H22B . . 108.2 ?
    C10 C9 C8 . . 120.9(2) ?
    C10 C9 H9 . . 119.6 ?
    C8 C9 H9 . . 119.6 ?
    O2 C21 C20 . . 110.71(15) ?
    O2 C21 H21A . . 109.5 ?
    C20 C21 H21A . . 109.5 ?
    O2 C21 H21B . . 109.5 ?
    C20 C21 H21B . . 109.5 ?
    H21A C21 H21B . . 108.1 ?
    C6 C5 C4 . . 118.78(19) ?
    C6 C5 H5 . . 120.6 ?
    C4 C5 H5 . . 120.6 ?
    C2 C3 C4 . . 121.57(18) ?
    C2 C3 H3 . . 119.2 ?
    C4 C3 H3 . . 119.2 ?
    C8 C13 C12 . . 121.1(2) ?
    C8 C13 H13 . . 119.5 ?
    C12 C13 H13 . . 119.5 ?
    C16 C15 C14 . . 121.5(2) ?
    C16 C15 H15 . . 119.3 ?
    C14 C15 H15 . . 119.3 ?
    C6 C7 C2 . . 121.51(19) ?
    C6 C7 H7 . . 119.2 ?
    C2 C7 H7 . . 119.2 ?
    C10 C11 C12 . . 119.2(2) ?
    C10 C11 H11 . . 120.4 ?
    C12 C11 H11 . . 120.4 ?
    C5 C6 C7 . . 120.88(19) ?
    C5 C6 H6 . . 119.6 ?
    C7 C6 H6 . . 119.6 ?
    C11 C10 C9 . . 120.8(2) ?
    C11 C10 H10 . . 119.6 ?
    C9 C10 H10 . . 119.6 ?
    C5 C4 C3 . . 120.77(19) ?
    C5 C4 H4 . . 119.6 ?
    C3 C4 H4 . . 119.6 ?
    C11 C12 C13 . . 120.6(2) ?
    C11 C12 H12 . . 119.7 ?
    C13 C12 H12 . . 119.7 ?
    C17 C16 C15 . . 120.5(2) ?
    C17 C16 H16 . . 119.8 ?
    C15 C16 H16 . . 119.8 ?
    C14 C19 C18 . . 121.0(2) ?
    C14 C19 H19 . . 119.5 ?
    C18 C19 H19 . . 119.5 ?
    C17 C18 C19 . . 120.2(2) ?
    C17 C18 H18 . . 119.9 ?
    C19 C18 H18 . . 119.9 ?
    C18 C17 C16 . . 119.6(2) ?
    C18 C17 H17 . . 120.2 ?
    C16 C17 H17 . . 120.2 ?
    C48 O3 C47 . . 113.78(14) ?
    C33 C26 C39 . . 113.51(14) ?
    C33 C26 C27 . . 110.61(14) ?
    C39 C26 C27 . . 103.98(13) ?
    C33 C26 C45 . . 107.38(14) ?
    C39 C26 C45 . . 109.49(13) ?
    C27 C26 C45 . . 111.94(14) ?
    C44 C39 C40 . . 116.61(17) ?
    C44 C39 C26 . . 123.42(17) ?
    C40 C39 C26 . . 119.74(16) ?
    C48 O4 C46 . . 113.22(15) ?
    C32 C27 C28 . . 117.37(18) ?
    C32 C27 C26 . . 124.24(16) ?
    C28 C27 C26 . . 118.35(17) ?
    C47 C45 C46 . . 106.41(14) ?
    C47 C45 C26 . . 114.60(14) ?
    C46 C45 C26 . . 113.10(15) ?
    C47 C45 H45 . . 107.5 ?
    C46 C45 H45 . . 107.5 ?
    C26 C45 H45 . . 107.5 ?
    C39 C40 C41 . . 122.00(19) ?
    C39 C40 H40 . . 119.0 ?
    C41 C40 H40 . . 119.0 ?
    C38 C33 C34 . . 116.75(18) ?
    C38 C33 C26 . . 121.56(17) ?
    C34 C33 C26 . . 121.36(18) ?
    O3 C47 C45 . . 110.77(15) ?
    O3 C47 H47A . . 109.5 ?
    C45 C47 H47A . . 109.5 ?
    O3 C47 H47B . . 109.5 ?
    C45 C47 H47B . . 109.5 ?
    H47A C47 H47B . . 108.1 ?
    O4 C46 C45 . . 109.95(16) ?
    O4 C46 H46A . . 109.7 ?
    C45 C46 H46A . . 109.7 ?
    O4 C46 H46B . . 109.7 ?
    C45 C46 H46B . . 109.7 ?
    H46A C46 H46B . . 108.2 ?
    C30 C29 C28 . . 120.9(2) ?
    C30 C29 H29 . . 119.5 ?
    C28 C29 H29 . . 119.5 ?
    C29 C28 C27 . . 121.1(2) ?
    C29 C28 H28 . . 119.5 ?
    C27 C28 H28 . . 119.5 ?
    C37 C38 C33 . . 121.9(2) ?
    C37 C38 H38 . . 119.0 ?
    C33 C38 H38 . . 119.0 ?
    C39 C44 C43 . . 121.4(2) ?
    C39 C44 H44 . . 119.3 ?
    C43 C44 H44 . . 119.3 ?
    C42 C41 C40 . . 120.2(2) ?
    C42 C41 H41 . . 119.9 ?
    C40 C41 H41 . . 119.9 ?
    C42 C43 C44 . . 120.9(2) ?
    C42 C43 H43 . . 119.6 ?
    C44 C43 H43 . . 119.6 ?
    C43 C42 C41 . . 118.82(19) ?
    C43 C42 H42 . . 120.6 ?
    C41 C42 H42 . . 120.6 ?
    C27 C32 C31 . . 120.9(2) ?
    C27 C32 H32 . . 119.5 ?
    C31 C32 H32 . . 119.5 ?
    C35 C34 C33 . . 121.6(2) ?
    C35 C34 H34 . . 119.2 ?
    C33 C34 H34 . . 119.2 ?
    C30 C31 C32 . . 121.0(2) ?
    C30 C31 H31 . . 119.5 ?
    C32 C31 H31 . . 119.5 ?
    C29 C30 C31 . . 118.6(2) ?
    C29 C30 H30 . . 120.7 ?
    C31 C30 H30 . . 120.7 ?
    C35 C36 C37 . . 119.0(2) ?
    C35 C36 H36 . . 120.5 ?
    C37 C36 H36 . . 120.5 ?
    C38 C37 C36 . . 120.4(2) ?
    C38 C37 H37 . . 119.8 ?
    C36 C37 H37 . . 119.8 ?
    C36 C35 C34 . . 120.3(2) ?
    C36 C35 H35 . . 119.9 ?
    C34 C35 H35 . . 119.9 ?
    O4 C48 O3 . . 109.22(15) ?
    O4 C48 C50 . . 106.01(17) ?
    O3 C48 C50 . . 106.01(18) ?
    O4 C48 C49 . . 111.97(19) ?
    O3 C48 C49 . . 111.75(18) ?
    C50 C48 C49 . . 111.56(18) ?
    O1 C23 O2 . . 109.10(15) ?
    O1 C23 C25 . . 106.39(17) ?
    O2 C23 C25 . . 105.74(17) ?
    O1 C23 C24 . . 112.28(17) ?
    O2 C23 C24 . . 111.23(18) ?
    C25 C23 C24 . . 111.78(19) ?
    C48 C49 H49A . . 109.5 ?
    C48 C49 H49B . . 109.5 ?
    H49A C49 H49B . . 109.5 ?
    C48 C49 H49C . . 109.5 ?
    H49A C49 H49C . . 109.5 ?
    H49B C49 H49C . . 109.5 ?
    C23 C25 H25A . . 109.5 ?
    C23 C25 H25B . . 109.5 ?
    H25A C25 H25B . . 109.5 ?
    C23 C25 H25C . . 109.5 ?
    H25A C25 H25C . . 109.5 ?
    H25B C25 H25C . . 109.5 ?
    C23 C24 H24A . . 109.5 ?
    C23 C24 H24B . . 109.5 ?
    H24A C24 H24B . . 109.5 ?
    C23 C24 H24C . . 109.5 ?
    H24A C24 H24C . . 109.5 ?
    H24B C24 H24C . . 109.5 ?
    C48 C50 H50A . . 109.5 ?
    C48 C50 H50B . . 109.5 ?
    H50A C50 H50B . . 109.5 ?
    C48 C50 H50C . . 109.5 ?
    H50A C50 H50C . . 109.5 ?
    H50B C50 H50C . . 109.5 ?
loop_
    _geom_torsion_atom_site_label_1
    _geom_torsion_atom_site_label_2
    _geom_torsion_atom_site_label_3
    _geom_torsion_atom_site_label_4
    _geom_torsion_site_symmetry_1
    _geom_torsion_site_symmetry_2
    _geom_torsion_site_symmetry_3
    _geom_torsion_site_symmetry_4
    _geom_torsion
    _geom_torsion_publ_flag
    C2 C1 C20 C21 . . . . -51.71(19) ?
    C8 C1 C20 C21 . . . . 71.02(19) ?
    C14 C1 C20 C21 . . . . -167.89(14) ?
    C2 C1 C20 C22 . . . . -175.46(14) ?
    C8 C1 C20 C22 . . . . -52.73(19) ?
    C14 C1 C20 C22 . . . . 68.36(18) ?
    C8 C1 C2 C3 . . . . -156.43(17) ?
    C14 C1 C2 C3 . . . . 83.5(2) ?
    C20 C1 C2 C3 . . . . -36.7(2) ?
    C8 C1 C2 C7 . . . . 28.6(2) ?
    C14 C1 C2 C7 . . . . -91.5(2) ?
    C20 C1 C2 C7 . . . . 148.34(17) ?
    C2 C1 C14 C19 . . . . -108.4(2) ?
    C8 C1 C14 C19 . . . . 130.6(2) ?
    C20 C1 C14 C19 . . . . 11.6(2) ?
    C2 C1 C14 C15 . . . . 68.2(2) ?
    C8 C1 C14 C15 . . . . -52.8(2) ?
    C20 C1 C14 C15 . . . . -171.80(16) ?
    C2 C1 C8 C13 . . . . -141.65(18) ?
    C14 C1 C8 C13 . . . . -25.1(2) ?
    C20 C1 C8 C13 . . . . 96.32(19) ?
    C2 C1 C8 C9 . . . . 44.2(2) ?
    C14 C1 C8 C9 . . . . 160.70(16) ?
    C20 C1 C8 C9 . . . . -77.8(2) ?
    C23 O1 C22 C20 . . . . -58.7(2) ?
    C21 C20 C22 O1 . . . . 54.90(19) ?
    C1 C20 C22 O1 . . . . -176.66(14) ?
    C13 C8 C9 C10 . . . . -0.4(3) ?
    C1 C8 C9 C10 . . . . 173.99(17) ?
    C23 O2 C21 C20 . . . . 57.8(2) ?
    C22 C20 C21 O2 . . . . -54.6(2) ?
    C1 C20 C21 O2 . . . . 177.79(14) ?
    C7 C2 C3 C4 . . . . -2.3(3) ?
    C1 C2 C3 C4 . . . . -177.53(18) ?
    C9 C8 C13 C12 . . . . 0.1(3) ?
    C1 C8 C13 C12 . . . . -174.26(18) ?
    C19 C14 C15 C16 . . . . -3.2(3) ?
    C1 C14 C15 C16 . . . . 180.00(18) ?
    C3 C2 C7 C6 . . . . 1.9(3) ?
    C1 C2 C7 C6 . . . . 177.14(18) ?
    C4 C5 C6 C7 . . . . -0.9(3) ?
    C2 C7 C6 C5 . . . . -0.3(3) ?
    C12 C11 C10 C9 . . . . 0.2(4) ?
    C8 C9 C10 C11 . . . . 0.3(3) ?
    C6 C5 C4 C3 . . . . 0.5(3) ?
    C2 C3 C4 C5 . . . . 1.1(3) ?
    C10 C11 C12 C13 . . . . -0.5(4) ?
    C8 C13 C12 C11 . . . . 0.4(3) ?
    C14 C15 C16 C17 . . . . 0.9(3) ?
    C15 C14 C19 C18 . . . . 3.5(3) ?
    C1 C14 C19 C18 . . . . -179.8(2) ?
    C14 C19 C18 C17 . . . . -1.7(4) ?
    C19 C18 C17 C16 . . . . -0.8(4) ?
    C15 C16 C17 C18 . . . . 1.2(4) ?
    C33 C26 C39 C44 . . . . 18.5(2) ?
    C27 C26 C39 C44 . . . . -101.8(2) ?
    C45 C26 C39 C44 . . . . 138.43(18) ?
    C33 C26 C39 C40 . . . . -167.18(16) ?
    C27 C26 C39 C40 . . . . 72.56(19) ?
    C45 C26 C39 C40 . . . . -47.2(2) ?
    C33 C26 C27 C32 . . . . 130.26(19) ?
    C39 C26 C27 C32 . . . . -107.5(2) ?
    C45 C26 C27 C32 . . . . 10.6(2) ?
    C33 C26 C27 C28 . . . . -52.2(2) ?
    C39 C26 C27 C28 . . . . 70.04(19) ?
    C45 C26 C27 C28 . . . . -171.86(15) ?
    C33 C26 C45 C47 . . . . 69.82(19) ?
    C39 C26 C45 C47 . . . . -53.8(2) ?
    C27 C26 C45 C47 . . . . -168.60(15) ?
    C33 C26 C45 C46 . . . . -52.4(2) ?
    C39 C26 C45 C46 . . . . -176.05(16) ?
    C27 C26 C45 C46 . . . . 69.19(19) ?
    C44 C39 C40 C41 . . . . -3.1(3) ?
    C26 C39 C40 C41 . . . . -177.85(17) ?
    C39 C26 C33 C38 . . . . 45.1(2) ?
    C27 C26 C33 C38 . . . . 161.54(16) ?
    C45 C26 C33 C38 . . . . -76.1(2) ?
    C39 C26 C33 C34 . . . . -141.63(17) ?
    C27 C26 C33 C34 . . . . -25.2(2) ?
    C45 C26 C33 C34 . . . . 97.21(19) ?
    C48 O3 C47 C45 . . . . 57.8(2) ?
    C46 C45 C47 O3 . . . . -54.4(2) ?
    C26 C45 C47 O3 . . . . 179.86(14) ?
    C48 O4 C46 C45 . . . . -59.9(2) ?
    C47 C45 C46 O4 . . . . 55.2(2) ?
    C26 C45 C46 O4 . . . . -178.10(15) ?
    C30 C29 C28 C27 . . . . 0.7(3) ?
    C32 C27 C28 C29 . . . . -2.2(3) ?
    C26 C27 C28 C29 . . . . -179.92(17) ?
    C34 C33 C38 C37 . . . . 0.2(3) ?
    C26 C33 C38 C37 . . . . 173.79(18) ?
    C40 C39 C44 C43 . . . . 2.9(3) ?
    C26 C39 C44 C43 . . . . 177.44(19) ?
    C39 C40 C41 C42 . . . . 0.5(3) ?
    C39 C44 C43 C42 . . . . -0.2(4) ?
    C44 C43 C42 C41 . . . . -2.5(3) ?
    C40 C41 C42 C43 . . . . 2.3(3) ?
    C28 C27 C32 C31 . . . . 2.2(3) ?
    C26 C27 C32 C31 . . . . 179.79(18) ?
    C38 C33 C34 C35 . . . . -0.8(3) ?
    C26 C33 C34 C35 . . . . -174.35(18) ?
    C27 C32 C31 C30 . . . . -0.7(3) ?
    C28 C29 C30 C31 . . . . 0.8(3) ?
    C32 C31 C30 C29 . . . . -0.8(4) ?
    C33 C38 C37 C36 . . . . 0.6(3) ?
    C35 C36 C37 C38 . . . . -0.9(4) ?
    C37 C36 C35 C34 . . . . 0.4(4) ?
    C33 C34 C35 C36 . . . . 0.5(3) ?
    C46 O4 C48 O3 . . . . 58.7(2) ?
    C46 O4 C48 C50 . . . . 172.54(18) ?
    C46 O4 C48 C49 . . . . -65.6(2) ?
    C47 O3 C48 O4 . . . . -57.6(2) ?
    C47 O3 C48 C50 . . . . -171.43(17) ?
    C47 O3 C48 C49 . . . . 66.8(2) ?
    C22 O1 C23 O2 . . . . 56.8(2) ?
    C22 O1 C23 C25 . . . . 170.43(16) ?
    C22 O1 C23 C24 . . . . -67.0(2) ?
    C21 O2 C23 O1 . . . . -56.3(2) ?
    C21 O2 C23 C25 . . . . -170.34(17) ?
    C21 O2 C23 C24 . . . . 68.1(2) ?
data_global
_journal_data_validation_number     ?
_journal_date_recd_electronic     2008-11-30
_journal_date_accepted     2009-01-05
_journal_name_full     'Acta Crystallographica, Section E'
_journal_year     2009
_journal_volume     65
_journal_issue      2
_journal_page_first     o304
_journal_page_last     o304
_journal_paper_category     QO
_journal_coeditor_code     BT2825
_publ_contact_author_name     'Zhang, Min'
_publ_contact_author_address
;
      Department of Biology and Chemistry
      Hunan University of Science and Engineering
      Yongzhou Hunan 425100
      People's Republic of China
;
_publ_contact_author_email     zm_zmcm@sina.com
_publ_contact_author_fax     '0086-746-6381164'
_publ_contact_author_phone     '0086-746-6381164'
_publ_section_title
;
2,2-Dimethyl-5-triphenylmethyl-1,3-dioxane
;
loop_
    _publ_author_name
    _publ_author_address
    'Zhang, Min'
;
     Department of Biology and Chemistry
     Hunan University of Science and Engineering
     Yongzhou Hunan 425100
     People's Republic of China
;
    'Yuan, Xian-You'
;
     Department of Biology and Chemistry
     Hunan University of Science and Engineering
     Yongzhou Hunan 425100
     People's Republic of China
;
    'Liu, Xing-Ming'
;
     Department of Biology and Chemistry
     Hunan University of Science and Engineering
     Yongzhou Hunan 425100
     People's Republic of China
;
