# Supplementary material for: 2,2-Dimethyl-5-triphenyl­methyl-1,3-dioxane
Source: Acta Crystallogr Sect E Struct Rep Online. 2009 Jan 14;65(Pt 2):o304. doi: 10.1107/S1600536809000294 (PMC2968387; doi:10.1107/S1600536809000294)
Supplement: Supplementary file 2 [file e-65-0o304-Isup2.hkl]

# 
# h,k,l, Fc-squared, Fo-squared, sigma(Fo-squared) and status flag 
# 
data_I
_shelx_title ' L806161m in P-1' 
_shelx_refln_list_code          4 
_shelx_F_calc_maximum      183.48 
_exptl_crystal_F_000       768.00 
_reflns_d_resolution_high  0.7789 
 
loop_ 
 _symmetry_equiv_pos_as_xyz 
 'x, y, z' 
 '-x, -y, -z' 
 
_cell_length_a    10.7252 
_cell_length_b    11.6933 
_cell_length_c    15.8400 
_cell_angle_alpha  89.574 
_cell_angle_beta   88.906 
_cell_angle_gamma  86.427 
 
_shelx_F_squared_multiplier     1.000 
 
loop_ 
 _refln_index_h 
 _refln_index_k 
 _refln_index_l 
 _refln_F_squared_calc 
 _refln_F_squared_meas 
 _refln_F_squared_sigma 
 _refln_observed_status 
   1   0   0      601.87      507.66      9.93 o 
   2   0   0     2315.61     2322.19     43.82 o 
   3   0   0       90.72       84.30      2.30 o 
   4   0   0     1008.04     1032.75     33.11 o 
   5   0   0      617.12      618.50     12.72 o 
   6   0   0      253.14      252.92      5.29 o 
   7   0   0      290.81      282.04      5.85 o 
   8   0   0      703.93      676.84     12.19 o 
   9   0   0       94.40       90.68      4.08 o 
  10   0   0      759.93      806.58     17.82 o 
  11   0   0        7.80        7.59      2.79 o 
  12   0   0        0.03        1.51      5.19 o 
  13   0   0        2.19        7.75      5.97 o 
 -13   1   0        1.93        2.86      6.47 o 
 -12   1   0        4.02       -5.08      5.08 o 
 -11   1   0       27.52       31.76      6.01 o 
 -10   1   0      232.08      233.22     14.37 o 
  -9   1   0        2.25        0.90      1.75 o 
  -8   1   0      167.85      155.85      4.22 o 
  -7   1   0      102.35       99.72      3.09 o 
  -6   1   0      216.72      216.50      4.70 o 
  -5   1   0        3.76        2.86      0.97 o 
  -4   1   0       86.22       82.00      2.26 o 
  -3   1   0      412.68      427.66      7.30 o 
  -2   1   0      760.60      789.45     12.52 o 
  -1   1   0     3651.64     3352.34     68.45 o 
   0   1   0        2.37        0.82      0.16 o 
   1   1   0     4193.85     4012.61     61.54 o 
   2   1   0      554.53      584.77      9.33 o 
   3   1   0      557.17      555.97      9.09 o 
   4   1   0       92.31       98.06      2.34 o 
   5   1   0      379.84      408.92      7.33 o 
   6   1   0       26.58       19.77      3.09 o 
   7   1   0       24.48       26.04      2.62 o 
   8   1   0      104.43       96.29      3.37 o 
   9   1   0       71.73       88.27      5.21 o 
  10   1   0      113.69      104.70      4.89 o 
  11   1   0       43.97       48.06      3.81 o 
  12   1   0       19.11        7.34      5.56 o 
  13   1   0        3.49       -2.61      5.88 o 
 -13   2   0        8.44       14.22      6.75 o 
 -12   2   0        7.80        2.15      5.42 o 
 -11   2   0        2.46        1.74      4.60 o 
 -10   2   0       23.82       26.91      8.19 o 
  -9   2   0      189.70      183.95      4.96 o 
  -8   2   0      209.91      188.31      4.79 o 
  -7   2   0       53.51       45.22      2.38 o 
  -6   2   0       80.27       70.25      2.63 o 
  -5   2   0       12.62       26.17      3.46 o 
  -4   2   0      109.99       94.26      2.52 o 
  -3   2   0      389.88      402.75      7.03 o 
  -2   2   0        4.35        2.26      0.66 o 
  -1   2   0       93.02       70.69      1.49 o 
   0   2   0      106.73       50.60      1.87 o 
   1   2   0      239.00      218.72      3.77 o 
   2   2   0      185.50      200.50      3.59 o 
   3   2   0      368.80      359.10      6.16 o 
   4   2   0        0.26        0.36      0.56 o 
   5   2   0      436.17      415.19      7.41 o 
   6   2   0      108.74      121.23      3.10 o 
   7   2   0        0.91        0.06      1.14 o 
   8   2   0      449.54      434.78     10.35 o 
   9   2   0        3.04        1.63      2.13 o 
  10   2   0       87.40       84.37      6.00 o 
  11   2   0       23.81       38.51      4.64 o 
  12   2   0        1.70       -2.40      5.35 o 
  13   2   0        1.07        4.50      5.92 o 
 -13   3   0        4.25        0.82      6.36 o 
 -12   3   0        1.46       -2.93      5.28 o 
 -11   3   0        3.48        0.59      4.82 o 
 -10   3   0       66.83       62.02      3.80 o 
  -9   3   0       26.45       30.37      4.53 o 
  -8   3   0       87.76       92.00      3.44 o 
  -7   3   0       21.52       16.68      1.92 o 
  -6   3   0       72.23      100.56      3.19 o 
  -5   3   0       18.22       26.00      1.70 o 
  -4   3   0       34.92       39.24      1.70 o 
  -3   3   0     1815.71     2051.11     31.96 o 
  -2   3   0      276.64      261.04      5.47 o 
  -1   3   0     1418.49     1453.48     48.55 o 
   0   3   0        4.71        3.15      0.60 o 
   1   3   0     3020.73     3088.28     47.22 o 
   2   3   0       14.04       11.45      1.36 o 
   3   3   0     1894.97     2015.09     31.24 o 
   4   3   0       77.71       85.03      2.21 o 
   5   3   0      610.16      618.00     10.51 o 
   6   3   0        1.73        0.99      0.95 o 
   7   3   0      115.50      124.87      3.40 o 
   8   3   0        1.51       -0.72      2.34 o 
   9   3   0      391.65      399.32     10.08 o 
  10   3   0       72.11       73.90      5.34 o 
  11   3   0        0.45        0.70      3.34 o 
  12   3   0        0.80       -4.96      4.96 o 
  13   3   0        2.70        1.19      5.65 o 
 -11   4   0       16.35        8.39      5.26 o 
 -10   4   0        3.59        5.41      3.20 o 
  -9   4   0        1.68        1.92      2.85 o 
  -8   4   0       64.02       58.35      2.98 o 
  -7   4   0       10.63        6.86      1.81 o 
  -6   4   0      611.46      616.61     11.23 o 
  -5   4   0      180.89      203.68      5.14 o 
  -4   4   0      563.72      578.51     10.12 o 
  -3   4   0      262.82      270.55      5.11 o 
  -2   4   0      429.21      499.18      8.37 o 
  -1   4   0       31.98       33.30      1.23 o 
   0   4   0     1183.68     1144.22     18.03 o 
   1   4   0        8.83        8.55      1.63 o 
   2   4   0     1504.51     1629.28     25.42 o 
   3   4   0      716.40      806.59     13.15 o 
   4   4   0       16.04       15.32      2.26 o 
   5   4   0       46.27       40.65      2.53 o 
   6   4   0        5.19        5.60      2.48 o 
   7   4   0       24.79       25.68      2.32 o 
   8   4   0        5.02        6.46      1.89 o 
   9   4   0        9.13        9.40      2.27 o 
  10   4   0        2.07        4.60      2.40 o 
  11   4   0        3.90        2.54      2.58 o 
  12   4   0        4.52        4.37      5.94 o 
  13   4   0        1.34        1.83      6.15 o 
 -10   5   0        1.46        4.87      5.57 o 
  -9   5   0       73.89       70.88      6.31 o 
  -8   5   0       41.20       41.05      5.67 o 
  -7   5   0       57.96       67.27      5.53 o 
  -6   5   0       17.27        9.12      2.97 o 
  -5   5   0        0.00        0.02      1.13 o 
  -4   5   0      639.91      733.67     12.47 o 
  -3   5   0      165.99      183.79      3.80 o 
  -2   5   0      372.36      381.71      6.69 o 
  -1   5   0       65.67       58.62      2.06 o 
   0   5   0        0.34        0.07      0.60 o 
   1   5   0       61.14       68.81      1.87 o 
   2   5   0        1.81        2.75      0.77 o 
   3   5   0     1237.88     1339.95     21.32 o 
   4   5   0      169.55      187.05      4.03 o 
   5   5   0       13.60       10.25      2.12 o 
   6   5   0      332.30      368.54      7.08 o 
   7   5   0        3.87        2.74      1.61 o 
   8   5   0       53.14       57.09      7.48 o 
   9   5   0      130.78      146.50      5.32 o 
  10   5   0       50.81       59.34      8.92 o 
  11   5   0       89.29      110.77      5.11 o 
  12   5   0        3.56       13.44      5.72 o 
  13   5   0        3.78       -2.72      6.29 o 
 -10   6   0        3.49        4.24      3.84 o 
  -9   6   0       46.60       46.18      8.73 o 
  -8   6   0        1.32       -0.51      2.55 o 
  -7   6   0       22.03       23.15      3.17 o 
  -6   6   0       25.89       25.90      3.72 o 
  -5   6   0        1.40       -0.12      1.17 o 
  -4   6   0       20.34       21.17      2.92 o 
  -3   6   0       26.15       17.95      1.42 o 
  -2   6   0      453.77      514.65      8.87 o 
  -1   6   0      119.27       49.82      2.90 o 
   0   6   0       63.87       83.58      2.20 o 
   1   6   0     1277.77     1382.13     21.95 o 
   2   6   0      125.49      139.99      3.24 o 
   3   6   0       85.57      102.38      2.73 o 
   4   6   0      231.61      246.55      5.08 o 
   5   6   0      102.69      106.31      2.98 o 
   6   6   0        5.83        3.39      1.26 o 
   7   6   0       27.49       30.58      2.69 o 
   8   6   0        2.64        3.11      1.89 o 
   9   6   0       11.18       11.73      2.51 o 
  10   6   0       15.24       16.63      2.93 o 
  11   6   0       17.34       19.93      3.46 o 
  12   6   0        0.65        2.08      5.49 o 
 -10   7   0       36.81       31.98      4.58 o 
  -9   7   0        9.98        0.18      3.35 o 
  -8   7   0       85.48       69.91      4.57 o 
  -7   7   0       10.52        5.47      2.69 o 
  -6   7   0       28.86       24.72      4.70 o 
  -5   7   0        0.51        0.14      2.00 o 
  -4   7   0       26.57       35.51      3.11 o 
  -3   7   0        3.23        1.57      1.67 o 
  -2   7   0      238.20      218.53      6.15 o 
  -1   7   0      152.79      122.23      4.06 o 
   0   7   0        9.84       12.04      1.16 o 
   1   7   0      281.71      276.01      5.41 o 
   2   7   0       35.23       44.68      1.88 o 
   3   7   0        2.85        0.93      1.13 o 
   4   7   0        0.12       -0.70      1.02 o 
   5   7   0       10.42        8.89      1.42 o 
   6   7   0       27.47       29.31      2.76 o 
   7   7   0       14.33       16.80      3.18 o 
   8   7   0       70.88       61.30      3.48 o 
   9   7   0        6.35        3.59      2.42 o 
  10   7   0       63.27       69.30      7.23 o 
  11   7   0        3.33        0.50      4.04 o 
  12   7   0        2.36       -1.39      6.22 o 
 -10   8   0       73.85       62.35      7.20 o 
  -9   8   0      106.66       95.84      5.69 o 
  -8   8   0      204.55      196.82      9.28 o 
  -7   8   0        2.47        1.42      2.84 o 
  -6   8   0        7.68        5.98      4.58 o 
  -5   8   0        7.36        6.13      2.38 o 
  -4   8   0      101.41      108.09      4.56 o 
  -3   8   0        0.11        0.00      2.00 o 
  -2   8   0     1088.14      951.00     96.32 o 
  -1   8   0       58.31       41.75      4.09 o 
   0   8   0     2241.61     2321.91     45.21 o 
   1   8   0       59.15       65.35      3.68 o 
   2   8   0      374.35      404.01      7.62 o 
   3   8   0       77.13       77.87      2.68 o 
   4   8   0       80.83       78.94      4.51 o 
   5   8   0        5.27        2.77      1.43 o 
   6   8   0       19.13       24.15      2.45 o 
   7   8   0        1.77        2.51      2.04 o 
   8   8   0      115.42      112.89      4.78 o 
   9   8   0        6.34        5.92      2.66 o 
  10   8   0       25.98       31.88      3.67 o 
  11   8   0       15.35       24.89      5.84 o 
  12   8   0       12.85       13.83      6.91 o 
 -10   9   0        7.75        7.87      6.08 o 
  -9   9   0        3.75       10.06      4.22 o 
  -8   9   0       26.60       39.06      4.83 o 
  -7   9   0       14.95       14.37      3.53 o 
  -6   9   0       29.17       28.28      4.44 o 
  -5   9   0        3.30        2.08      2.65 o 
  -4   9   0       19.86       21.25      3.07 o 
  -3   9   0       52.79       54.30      7.20 o 
  -2   9   0      644.75      612.80     21.45 o 
  -1   9   0        4.58        2.18      2.11 o 
   0   9   0      156.05      143.33      5.07 o 
   1   9   0        1.05       -0.24      1.74 o 
   2   9   0      155.78      159.08      5.15 o 
   3   9   0      179.60      185.03      5.64 o 
   4   9   0        1.04        0.91      1.65 o 
   5   9   0        2.70        0.86      1.54 o 
   6   9   0       12.30        9.41      2.38 o 
   7   9   0        1.95        1.66      2.36 o 
   8   9   0      201.26      220.08      7.10 o 
   9   9   0       42.44       47.02      3.90 o 
  10   9   0       60.96       74.79      5.22 o 
  11   9   0       15.70       23.36      3.90 o 
  -9  10   0        2.55       -1.47      4.44 o 
  -8  10   0        0.30       -3.12      3.85 o 
  -7  10   0       89.79       92.17      5.66 o 
  -6  10   0        0.01       -2.69      3.10 o 
  -5  10   0        1.36        5.60      3.17 o 
  -4  10   0       35.14       29.53      5.25 o 
  -3  10   0      181.83      202.51      7.02 o 
  -2  10   0        2.37       -1.33      2.28 o 
   0  10   0      172.63      194.91      6.33 o 
   1  10   0      138.94      138.70      5.18 o 
   2  10   0        0.10       -2.00      2.00 o 
   3  10   0       19.42       15.09      3.97 o 
   4  10   0        0.67       -0.22      2.13 o 
   5  10   0        1.24        2.42      2.15 o 
   6  10   0       91.44       79.64      5.01 o 
   7  10   0       33.05       33.98      4.55 o 
   8  10   0      218.09      259.74     10.52 o 
   9  10   0        0.83       -1.62      3.43 o 
  10  10   0        0.13        2.01      5.34 o 
  -8  11   0        0.39        0.80      4.13 o 
  -7  11   0       10.11        7.36      4.81 o 
  -6  11   0        4.29       -0.90      3.47 o 
  -5  11   0       10.68       10.46      3.47 o 
  -4  11   0       25.38       27.25      4.06 o 
  -3  11   0       73.91       61.50      4.24 o 
  -2  11   0        4.74        1.41      2.54 o 
   0  11   0        1.86       -0.38      2.69 o 
   1  11   0       28.45       22.64      4.07 o 
   2  11   0       37.52       35.41      6.07 o 
   3  11   0       30.07       34.43      5.03 o 
   4  11   0        3.71        3.18      2.26 o 
   5  11   0       97.25      108.93      6.22 o 
   6  11   0        5.08        5.05      3.41 o 
   7  11   0       80.78       80.55      5.67 o 
   8  11   0       48.92       45.39      4.82 o 
   9  11   0        0.14        3.86      4.05 o 
  -7  12   0        0.00        2.59      4.22 o 
  -6  12   0       14.68       13.74      6.62 o 
  -5  12   0        0.72       -0.01      3.65 o 
  -4  12   0        0.12       -2.34      3.31 o 
  -3  12   0        0.06       -0.26      4.76 o 
  -2  12   0       57.62       47.79     12.99 o 
  -1  12   0        0.20        2.69      2.66 o 
   0  12   0       13.80       12.20      3.07 o 
   1  12   0        7.14        2.17      3.19 o 
   2  12   0       32.40       37.75      5.01 o 
   3  12   0        0.23        0.35      2.59 o 
   4  12   0       10.73       10.06      2.89 o 
   5  12   0        0.56       -1.23      3.29 o 
   6  12   0        1.18       -3.32      3.32 o 
   7  12   0        0.00       -1.01      3.66 o 
   8  12   0        2.33       -0.25      3.91 o 
  -6  13   0        9.92        9.08      5.08 o 
  -5  13   0        4.79        5.91      4.30 o 
  -4  13   0       41.88       48.51      5.16 o 
  -3  13   0        2.77        0.99      3.23 o 
  -2  13   0       33.51       28.53      4.11 o 
  -1  13   0        0.80       -3.20      3.20 o 
   0  13   0        5.68       -1.27      2.76 o 
   1  13   0        0.01        0.37      2.98 o 
   2  13   0       49.14       56.19      4.00 o 
   3  13   0        0.82        0.25      3.17 o 
   4  13   0        0.84       -1.19      3.57 o 
   5  13   0        1.24        1.14      3.43 o 
   6  13   0        9.10       12.58      4.53 o 
   7  13   0        1.70        3.91      4.28 o 
  -4  14   0        7.98        5.50     10.03 o 
  -3  14   0        6.84        4.66      4.08 o 
  -2  14   0        0.57       -3.84      3.84 o 
  -1  14   0        0.23       -1.48      5.67 o 
   0  14   0        0.20        1.85      3.53 o 
   1  14   0        2.21        1.15      5.60 o 
   2  14   0        0.85       -0.85      3.42 o 
   3  14   0       31.52       32.59      5.97 o 
   4  14   0        8.52       13.19      5.03 o 
   5  14   0       16.96       22.75      4.92 o 
  -5 -14   1       11.46       17.74      5.24 o 
  -4 -14   1        6.05        9.28      4.28 o 
  -3 -14   1        0.84       -1.52      3.38 o 
  -2 -14   1        3.13        2.76      3.39 o 
  -1 -14   1        4.35        2.97      3.48 o 
   0 -14   1        4.11        6.73      3.85 o 
   1 -14   1        0.83        0.50      5.46 o 
   2 -14   1        0.98        1.66      3.86 o 
   3 -14   1        1.78        2.71      4.04 o 
   4 -14   1        0.13        3.09      5.90 o 
  -7 -13   1        0.04       -0.98      4.25 o 
  -6 -13   1       14.55       21.29      4.87 o 
  -5 -13   1       10.43       11.71      4.16 o 
  -4 -13   1        1.83        2.62      3.07 o 
  -3 -13   1        5.40        0.47      2.95 o 
  -2 -13   1        0.92        1.44      2.90 o 
  -1 -13   1        0.08       -1.55      3.61 o 
   0 -13   1        0.08       -2.09      2.88 o 
   1 -13   1        0.01       -0.55      2.97 o 
   2 -13   1        2.56        1.80      3.49 o 
   3 -13   1        9.56       13.90      4.11 o 
   4 -13   1        2.92        7.66      3.95 o 
   5 -13   1        0.02        0.66      4.02 o 
   6 -13   1        0.05       -0.67      7.40 o 
  -8 -12   1       14.61       25.52      5.05 o 
  -7 -12   1       17.55       21.90      4.44 o 
  -6 -12   1       88.81       81.76      5.72 o 
  -5 -12   1       17.27       19.18      4.05 o 
  -4 -12   1        1.54       -0.94      2.66 o 
  -3 -12   1        8.82        4.60      2.76 o 
  -2 -12   1       16.20       15.60      2.85 o 
  -1 -12   1       28.34       23.27      3.37 o 
   0 -12   1        1.13        5.32      3.02 o 
   1 -12   1       14.98        5.44      3.09 o 
   2 -12   1        0.17        0.23      3.04 o 
   3 -12   1        0.21        3.29      3.12 o 
   4 -12   1        2.66        4.47      3.34 o 
   5 -12   1        0.03       -3.55      3.55 o 
   6 -12   1       13.90        9.18      4.18 o 
   7 -12   1        1.56        2.11      4.43 o 
  -9 -11   1        2.79        4.69      3.91 o 
  -8 -11   1       34.46       52.13      5.53 o 
  -7 -11   1       85.53      100.67      6.29 o 
  -6 -11   1        0.12       -0.11      2.77 o 
  -5 -11   1      119.20      124.56      5.12 o 
  -4 -11   1       27.58       21.92      2.93 o 
  -3 -11   1       20.36       25.57      3.09 o 
  -2 -11   1        1.66        0.28      3.13 o 
  -1 -11   1      243.71      234.73      7.41 o 
   0 -11   1      181.34      166.98      6.07 o 
   1 -11   1      147.02      148.53      5.86 o 
   2 -11   1      184.45      183.96      6.89 o 
   3 -11   1       86.95       33.79      5.19 o 
   4 -11   1        3.77        1.51      3.13 o 
   5 -11   1        7.09        3.73      3.25 o 
   6 -11   1       22.07       18.93      3.99 o 
   7 -11   1       18.71       20.41      4.49 o 
   8 -11   1        2.71        4.11      4.39 o 
 -10 -10   1        8.44        8.71      4.23 o 
  -9 -10   1        4.02        1.51      3.52 o 
  -8 -10   1       43.30       40.08      5.03 o 
  -7 -10   1       15.01       13.67      3.38 o 
  -6 -10   1       67.21       70.24      4.94 o 
  -5 -10   1       10.78       10.17      2.74 o 
  -4 -10   1        0.16       -0.07      2.25 o 
  -3 -10   1        9.31       10.88      2.98 o 
  -2 -10   1       14.00       16.67      6.89 o 
  -1 -10   1       12.10       13.46      2.48 o 
   0 -10   1      166.34      161.90      5.77 o 
   1 -10   1       22.79       26.24      3.13 o 
   2 -10   1      207.18      200.18      6.90 o 
   3 -10   1       11.03        5.73      2.88 o 
   4 -10   1        8.23        5.18      6.52 o 
   5 -10   1       51.76       54.14      4.22 o 
   6 -10   1       17.49       19.13      3.81 o 
   7 -10   1       23.32       25.15      8.14 o 
   8 -10   1       12.85       12.94      4.16 o 
   9 -10   1        0.41        2.67      4.33 o 
 -11  -9   1        0.06       -6.24      6.24 o 
 -10  -9   1       44.56       50.02     10.61 o 
  -9  -9   1       45.54       44.69      3.74 o 
  -8  -9   1       19.20       26.34      3.07 o 
  -7  -9   1       86.10       83.81      4.18 o 
  -6  -9   1        1.41        0.16      1.70 o 
  -5  -9   1        5.81        1.41      3.88 o 
  -4  -9   1       21.43       23.82      2.55 o 
  -3  -9   1        0.36        0.36      1.74 o 
  -2  -9   1       40.56       32.85      2.77 o 
  -1  -9   1      253.72      245.40      6.99 o 
   0  -9   1      105.30      107.88      4.78 o 
   1  -9   1      397.20      393.30     10.05 o 
   2  -9   1      321.21      331.79      9.13 o 
   3  -9   1        9.71        7.96      6.24 o 
   4  -9   1       13.30        8.74      2.64 o 
   5  -9   1        0.00       -1.35      2.37 o 
   6  -9   1       60.65       59.89      4.17 o 
   7  -9   1       26.17       35.56      4.33 o 
   8  -9   1      173.74      172.62      7.29 o 
   9  -9   1        0.13       -0.66      3.89 o 
  10  -9   1       13.30       18.22      5.01 o 
 -12  -8   1        1.40        4.12      6.79 o 
 -11  -8   1        0.76       -1.42      5.76 o 
 -10  -8   1       54.16       56.38      4.64 o 
  -9  -8   1       33.42       34.66      3.76 o 
  -8  -8   1      164.93      175.27      5.91 o 
  -7  -8   1       12.92       16.69      2.42 o 
  -6  -8   1       54.77       63.88      2.74 o 
  -5  -8   1       21.36       19.03      2.31 o 
  -4  -8   1        8.96        7.25      1.45 o 
  -3  -8   1        1.03       -1.45      1.45 o 
  -2  -8   1      942.64      990.54     20.51 o 
  -1  -8   1        0.93        0.35      1.95 o 
   0  -8   1      219.68      212.67     11.92 o 
   1  -8   1      325.06      289.16      7.78 o 
   2  -8   1      664.44      645.66     14.63 o 
   3  -8   1       13.94        7.67      5.02 o 
   4  -8   1      130.65      139.35      5.40 o 
   5  -8   1       29.48       29.21      3.43 o 
   6  -8   1       28.32       23.47      6.45 o 
   7  -8   1       72.36       71.39      4.58 o 
   8  -8   1       76.00       84.81      5.75 o 
   9  -8   1       10.03        5.79      4.23 o 
  10  -8   1        0.07       -3.83      3.83 o 
 -12  -7   1        0.97        4.73      6.06 o 
 -11  -7   1        0.31        2.36      5.44 o 
 -10  -7   1       40.33       45.30      4.42 o 
  -9  -7   1        1.71        4.39      3.94 o 
  -8  -7   1        0.10        1.18      1.99 o 
  -7  -7   1        0.02        1.56      1.86 o 
  -6  -7   1        9.92       12.09      2.31 o 
  -5  -7   1       77.93       78.12      2.67 o 
  -4  -7   1        6.77        5.41      1.44 o 
  -3  -7   1       69.45       73.24      2.45 o 
  -2  -7   1       25.63       24.86      1.62 o 
  -1  -7   1      106.93      105.52      3.88 o 
   0  -7   1      290.78      274.99      9.17 o 
   1  -7   1       24.29       21.89      2.28 o 
   2  -7   1      172.96      168.75      7.51 o 
   3  -7   1        7.24        7.14      1.85 o 
   4  -7   1       44.66       51.08      3.20 o 
   5  -7   1        1.76       -0.10      1.87 o 
   6  -7   1        6.01       11.40      2.54 o 
   7  -7   1        8.59        7.30      2.84 o 
   8  -7   1       93.10      105.67      5.37 o 
   9  -7   1        0.96        3.64      3.43 o 
  10  -7   1      121.78      120.94      6.32 o 
 -12  -6   1        0.72        4.71      5.74 o 
 -11  -6   1       22.07       30.75      6.68 o 
 -10  -6   1        0.75       -0.81      2.24 o 
  -9  -6   1      105.94      104.44      4.45 o 
  -8  -6   1      162.33      171.40      5.58 o 
  -7  -6   1        9.27        6.54      2.65 o 
  -6  -6   1       86.89       77.79      2.66 o 
  -5  -6   1       16.55       16.50      4.02 o 
  -4  -6   1      486.97      561.89      9.88 o 
  -3  -6   1       77.36      103.90      2.78 o 
  -2  -6   1      620.41      646.61     10.94 o 
  -1  -6   1      824.37      913.37     14.84 o 
   0  -6   1        5.83        3.01      3.56 o 
   1  -6   1      448.99      483.34     10.77 o 
   2  -6   1      312.85      163.96      6.59 o 
   3  -6   1        0.01        1.36      0.70 o 
   4  -6   1      109.97      109.30      2.90 o 
   5  -6   1       27.09       35.06      5.03 o 
   6  -6   1        0.27       -1.69      1.88 o 
   7  -6   1       24.41       27.47      4.00 o 
   8  -6   1       26.19       25.39      3.39 o 
   9  -6   1       78.18       78.60      4.70 o 
  10  -6   1       98.81      105.21      5.53 o 
  11  -6   1       24.94       32.12      6.84 o 
 -13  -5   1        4.24        6.47      6.59 o 
 -12  -5   1        0.16        6.70      5.58 o 
 -11  -5   1        1.42       -1.92      4.94 o 
 -10  -5   1        2.79        4.50      2.34 o 
  -9  -5   1      220.40      227.41      6.82 o 
  -8  -5   1        0.21       -0.84      1.68 o 
  -7  -5   1        0.11       -0.54      1.24 o 
  -6  -5   1      103.46       95.60      2.88 o 
  -5  -5   1        5.18        5.03      1.33 o 
  -4  -5   1      106.57      105.04      2.77 o 
  -3  -5   1      102.75      103.72      2.61 o 
  -2  -5   1      174.50      194.97      3.91 o 
  -1  -5   1        0.08        0.67      0.65 o 
   1  -5   1       51.13       53.31      2.28 o 
   3  -5   1      483.01      577.51      9.91 o 
   4  -5   1        2.37        6.27      1.60 o 
   5  -5   1      115.36      136.79      3.63 o 
   6  -5   1       71.58       81.05      2.93 o 
   7  -5   1       23.84       24.38      3.15 o 
   8  -5   1       45.17       42.01      2.74 o 
   9  -5   1       11.44        8.09      2.91 o 
  10  -5   1       34.19       30.11      5.62 o 
 -13  -4   1        2.63       -1.07      6.22 o 
 -12  -4   1        8.91        4.92      5.62 o 
 -11  -4   1        0.47        4.30      5.33 o 
 -10  -4   1       77.12       89.26      4.42 o 
  -9  -4   1      169.00      167.79      5.65 o 
  -8  -4   1        1.11        2.65      1.76 o 
  -7  -4   1       10.22       10.72      1.54 o 
  -6  -4   1       59.58       56.22      2.19 o 
  -5  -4   1        9.66       11.03      1.23 o 
  -4  -4   1       62.69       78.24      2.21 o 
  -3  -4   1      287.06      335.39      6.02 o 
  -2  -4   1       47.78       63.08      1.75 o 
  -1  -4   1      385.33      389.11      6.61 o 
   0  -4   1       16.74       13.47      5.88 o 
   1  -4   1     1652.46     1789.69     50.93 o 
   2  -4   1      148.81      126.38      3.13 o 
   3  -4   1       11.03        9.62      1.13 o 
   4  -4   1       34.52       34.70      1.70 o 
   5  -4   1      336.01      361.30      7.02 o 
   6  -4   1      169.92      186.35      4.52 o 
   7  -4   1       11.44        9.97      2.13 o 
   8  -4   1        0.10       -2.06      2.23 o 
   9  -4   1        3.45        5.09      2.20 o 
  10  -4   1        0.29       -2.24      4.25 o 
  11  -4   1        9.72        8.60      4.63 o 
 -13  -3   1        7.57       11.02      6.54 o 
 -12  -3   1       16.16       22.11      6.08 o 
 -11  -3   1       31.61       37.22      6.04 o 
 -10  -3   1      195.37      206.80      6.64 o 
  -9  -3   1       39.43       46.04      4.00 o 
  -8  -3   1        6.91        3.52      1.60 o 
  -7  -3   1      328.10      328.88      6.57 o 
  -6  -3   1      628.13      646.81     11.21 o 
  -5  -3   1      141.79      138.29      3.24 o 
  -4  -3   1      333.58      353.77      6.36 o 
  -3  -3   1     1153.92     1223.62     19.33 o 
  -2  -3   1       31.43       32.82      1.15 o 
  -1  -3   1      362.11      408.75      6.79 o 
   0  -3   1     3402.98     3259.61     82.98 o 
   1  -3   1      284.03      295.17      9.17 o 
   2  -3   1       24.12       23.20      1.21 o 
   3  -3   1      225.34      257.53      5.89 o 
   4  -3   1       43.98       41.18      2.13 o 
   5  -3   1      852.90      916.58     15.42 o 
   6  -3   1       12.11       22.50      2.67 o 
   7  -3   1        0.01        0.23      1.56 o 
   8  -3   1        0.04        2.46      1.81 o 
   9  -3   1       58.79       51.00      2.97 o 
  10  -3   1        0.12        0.85      2.52 o 
  11  -3   1        0.05       -1.35      2.87 o 
  12  -3   1       22.08       11.80      5.81 o 
  13  -3   1        0.28       11.84      7.00 o 
 -13  -2   1       23.75       21.61      6.75 o 
 -12  -2   1       37.93       29.15      6.42 o 
 -11  -2   1       17.42       13.99      5.37 o 
 -10  -2   1      489.63      486.11     11.90 o 
  -9  -2   1      478.99      520.57     12.18 o 
  -8  -2   1      632.72      668.36     12.02 o 
  -7  -2   1      426.35      446.67      8.37 o 
  -6  -2   1      286.93      295.22      5.84 o 
  -5  -2   1     1656.14     1743.08     27.49 o 
  -4  -2   1        0.10        1.44      0.68 o 
  -3  -2   1      734.69      704.23     11.40 o 
  -2  -2   1       33.39       29.31      0.99 o 
  -1  -2   1     6879.55     6567.77     99.94 o 
   0  -2   1    21477.17    13776.10   1872.98 o 
   1  -2   1    10110.76     9350.89    258.42 o 
   2  -2   1        0.00        0.70      0.71 o 
   3  -2   1      595.05      631.08     10.46 o 
   4  -2   1        0.19        0.92      0.83 o 
   5  -2   1      977.94     1010.34     17.13 o 
   6  -2   1        4.42        0.94      1.27 o 
   7  -2   1       25.41       24.00      2.77 o 
   8  -2   1       24.10       26.14      3.30 o 
   9  -2   1       88.28       80.25      3.97 o 
  10  -2   1       17.51       13.71      2.83 o 
  11  -2   1        2.51        0.55      2.88 o 
  12  -2   1        0.37        1.03      5.42 o 
  13  -2   1        2.71       13.26      6.61 o 
 -13  -1   1        0.01       -5.40      5.40 o 
 -12  -1   1        9.89        8.92      4.98 o 
 -11  -1   1       46.13       43.97      6.70 o 
 -10  -1   1        7.68        2.30      2.68 o 
  -9  -1   1      464.34      499.40     11.78 o 
  -8  -1   1      645.98      653.63     11.80 o 
  -7  -1   1      204.51      182.65      4.31 o 
  -6  -1   1       25.26       25.82      1.87 o 
  -5  -1   1      122.24      116.91      3.99 o 
  -4  -1   1      848.47      857.96     13.90 o 
  -3  -1   1      266.62      276.77      4.88 o 
  -2  -1   1     8065.77     7604.13    115.67 o 
  -1  -1   1     1624.88     1637.28     25.23 o 
   0  -1   1     5827.71     5139.73    169.52 o 
   1  -1   1     4307.66     4044.30     77.55 o 
   2  -1   1     3697.52     3752.57     57.30 o 
   3  -1   1       99.33       89.36      2.20 o 
   4  -1   1       49.73       50.58      1.75 o 
   5  -1   1     1323.43     1331.16     21.45 o 
   6  -1   1       11.93       15.68      4.16 o 
   7  -1   1      138.54      135.23      3.70 o 
   8  -1   1       81.22       82.74      3.34 o 
   9  -1   1        0.76        2.45      2.54 o 
  10  -1   1      430.39      447.08     11.21 o 
  11  -1   1       11.80       12.64      3.05 o 
  12  -1   1       15.93       12.92      5.92 o 
  13  -1   1        0.48       -3.09      5.99 o 
 -13   0   1        2.86        6.88      5.90 o 
 -12   0   1        9.98        4.05      5.30 o 
 -11   0   1       36.63       34.66      6.10 o 
 -10   0   1      507.48      473.13     23.26 o 
  -9   0   1        3.35        1.33      1.65 o 
  -8   0   1      157.68      141.52      4.90 o 
  -7   0   1        0.28        0.15      1.08 o 
  -6   0   1        0.62        0.91      0.94 o 
  -5   0   1       42.50       45.72      1.99 o 
  -4   0   1      194.44      208.94      7.61 o 
  -3   0   1      156.90      170.37      3.91 o 
  -2   0   1      629.03      622.51     12.13 o 
  -1   0   1       96.92       21.49      1.51 o 
   0   0   1        1.79       -0.29      0.30 o 
   1   0   1       10.14       -1.07      1.07 o 
   2   0   1      232.49      208.40      4.84 o 
   3   0   1       34.89       32.73      1.15 o 
   4   0   1        4.74        2.01      1.17 o 
   5   0   1       90.80       85.17      2.36 o 
   6   0   1      107.18       88.99      2.63 o 
   7   0   1      130.41      116.78      3.29 o 
   8   0   1      379.58      353.05      7.23 o 
   9   0   1        0.14        0.45      2.03 o 
  10   0   1       11.51        8.29      2.67 o 
  11   0   1       17.61       17.02      3.12 o 
  12   0   1       56.19       42.76      7.16 o 
  13   0   1        5.17        1.07      6.06 o 
 -13   1   1        4.97        2.38      5.90 o 
 -12   1   1       19.27       10.33      5.65 o 
 -11   1   1       16.22        8.30      4.73 o 
 -10   1   1       22.11       26.47      7.42 o 
  -9   1   1        2.63        3.38      1.76 o 
  -8   1   1      462.38      442.01      8.63 o 
  -7   1   1      496.98      467.56      8.77 o 
  -6   1   1       48.85       62.22      2.27 o 
  -5   1   1      163.78      169.99      3.86 o 
  -4   1   1      117.52      113.13      2.74 o 
  -3   1   1       38.05       39.87      1.36 o 
  -2   1   1     2994.52     3046.99     46.71 o 
  -1   1   1     2791.34     2640.93    117.26 o 
   0   1   1     5424.61     4760.87    151.34 o 
   2   1   1     8274.80     7644.64    117.30 o 
   3   1   1      371.34      371.57      6.32 o 
   4   1   1     1824.94     1830.00     28.57 o 
   5   1   1      302.67      278.50      5.31 o 
   6   1   1       24.15       20.08      1.52 o 
   7   1   1       13.15       11.39      2.13 o 
   8   1   1     1693.93     1629.86     32.14 o 
   9   1   1        7.17        7.42      2.35 o 
  10   1   1     1261.32     1290.56     54.13 o 
  11   1   1        1.87        8.75      5.61 o 
  12   1   1        5.51        5.03      3.16 o 
  13   1   1        0.41       -3.80      5.53 o 
 -13   2   1        6.44        6.88      7.11 o 
 -12   2   1        1.27       -2.65      5.17 o 
 -11   2   1       16.08        3.54      4.62 o 
 -10   2   1        5.73        8.14      4.50 o 
  -9   2   1      444.82      452.49      9.15 o 
  -8   2   1       85.99       90.83      3.26 o 
  -7   2   1      328.55      307.62      6.54 o 
  -6   2   1       19.50       19.31      1.76 o 
  -5   2   1     2877.01     3155.68     48.96 o 
  -4   2   1      163.20      176.51      3.78 o 
  -3   2   1       81.39       74.90      2.00 o 
  -2   2   1      259.14      232.22      6.30 o 
  -1   2   1    11197.99     9764.69    256.01 o 
   0   2   1    18314.62    14084.08    381.05 o 
   1   2   1     5035.02     4683.68    110.25 o 
   2   2   1     1497.25     1469.72     22.82 o 
   3   2   1      543.11      509.13      8.42 o 
   4   2   1      197.11      205.14      3.97 o 
   5   2   1       29.95       29.70      1.43 o 
   6   2   1      531.24      530.32     14.50 o 
   7   2   1      206.06      218.26      4.84 o 
   8   2   1      252.03      256.39      7.19 o 
   9   2   1      165.68      182.10      6.03 o 
  10   2   1       49.14       53.95      6.04 o 
  11   2   1       15.76       19.90      3.33 o 
  12   2   1        0.94       -0.40      2.73 o 
  13   2   1        0.74        3.50      6.29 o 
 -12   3   1        2.01        1.76      5.92 o 
 -11   3   1       22.04       11.94      5.21 o 
 -10   3   1        5.87        2.63      2.29 o 
  -9   3   1       53.08       54.57      3.05 o 
  -8   3   1       48.04       49.87      2.80 o 
  -7   3   1       39.36       36.73      2.28 o 
  -6   3   1      110.32      106.85      3.29 o 
  -5   3   1       21.28       14.78      1.50 o 
  -4   3   1      119.19      151.24      3.52 o 
  -3   3   1     1674.59     1769.65     31.89 o 
  -2   3   1      174.26      181.28      3.47 o 
  -1   3   1       41.49       50.78      1.59 o 
   0   3   1     2948.64     2787.12    196.16 o 
   1   3   1      791.55      800.33     12.68 o 
   2   3   1      218.48      222.41      4.05 o 
   3   3   1      367.67      353.83      6.18 o 
   4   3   1       26.18       23.83      1.21 o 
   5   3   1      230.89      288.00      5.49 o 
   6   3   1      312.79      321.01      6.22 o 
   7   3   1        4.93        4.07      2.28 o 
   8   3   1       16.24       17.31      2.31 o 
   9   3   1       16.06       10.11      2.47 o 
  10   3   1       45.71       43.82      3.94 o 
  11   3   1       19.71       22.19      3.30 o 
  12   3   1        0.30        0.01      3.07 o 
  13   3   1        0.22       -6.06      6.06 o 
 -12   4   1        0.11       -0.59      4.09 o 
 -10   4   1        2.10       -4.00      5.01 o 
  -9   4   1       49.48       53.09      3.26 o 
  -8   4   1        1.87        1.30      1.82 o 
  -7   4   1        0.00       -0.66      1.57 o 
  -6   4   1        2.20       -0.01      1.74 o 
  -5   4   1       14.22       13.44      1.45 o 
  -4   4   1      283.94      335.76      6.39 o 
  -3   4   1     1362.39     1554.10     53.39 o 
  -2   4   1      517.74      606.03     10.01 o 
  -1   4   1       30.25       31.48      2.17 o 
   0   4   1        0.77        0.64      0.48 o 
   1   4   1     1366.31     1400.93     21.88 o 
   2   4   1       34.57       35.55      1.30 o 
   3   4   1      247.29      265.07      4.95 o 
   4   4   1      121.42      144.22      3.24 o 
   5   4   1        1.88        3.30      0.95 o 
   6   4   1      113.39      127.06      3.24 o 
   7   4   1      323.71      334.17      8.35 o 
   8   4   1       13.73       17.91      2.39 o 
   9   4   1        8.09       12.26      2.95 o 
  10   4   1       22.05       16.13      5.24 o 
  11   4   1        0.62        0.38      2.58 o 
  12   4   1       45.40       56.20      5.38 o 
  13   4   1       10.29       14.91      7.02 o 
 -10   5   1       38.76       22.89      6.38 o 
  -9   5   1        1.10       -1.35      2.06 o 
  -8   5   1        0.00        1.73      1.81 o 
  -7   5   1        3.43        1.36      1.60 o 
  -6   5   1        0.91        0.57      1.38 o 
  -5   5   1      122.06      146.64      3.74 o 
  -4   5   1      129.89      141.51      3.88 o 
  -3   5   1       16.50       18.46      1.31 o 
  -2   5   1        3.79        4.80      1.19 o 
  -1   5   1      273.90      239.72      5.15 o 
   0   5   1       15.34       17.14      2.22 o 
   1   5   1       22.61       27.88      1.26 o 
   2   5   1      218.78      204.58      4.07 o 
   3   5   1      151.35      166.46      3.59 o 
   4   5   1      378.54      415.17      7.51 o 
   5   5   1      161.63      199.87      4.33 o 
   6   5   1      123.62      127.82      3.33 o 
   7   5   1        6.37        7.88      1.87 o 
   8   5   1        2.38        2.81      1.95 o 
   9   5   1        0.21       -1.74      1.93 o 
  10   5   1       33.44       32.52      4.96 o 
  11   5   1        7.50       14.59     11.72 o 
  12   5   1        5.27        9.00      6.32 o 
  13   5   1       28.42       38.25      8.30 o 
 -10   6   1       32.13       38.96      6.49 o 
  -9   6   1      230.93      223.41     10.59 o 
  -8   6   1      179.08      183.26      9.31 o 
  -7   6   1       20.97       27.91      4.47 o 
  -6   6   1       23.13       25.94      4.69 o 
  -5   6   1      187.01      194.81      5.18 o 
  -4   6   1       17.19       19.72      2.07 o 
  -3   6   1       12.90       17.57      1.68 o 
  -2   6   1      285.62      321.18      5.95 o 
  -1   6   1      675.81      750.16     17.98 o 
   0   6   1      197.74      194.85      4.87 o 
   1   6   1      468.11      520.96      8.99 o 
   2   6   1      430.66      530.04      9.20 o 
   3   6   1       24.53       26.60      1.47 o 
   4   6   1       42.13       45.30      1.93 o 
   5   6   1       93.76      102.98      3.14 o 
   6   6   1        5.07        7.63      1.94 o 
   7   6   1        0.95        2.23      1.75 o 
   8   6   1        0.64        1.23      2.79 o 
   9   6   1        0.23        3.45      2.29 o 
  10   6   1       31.54       35.71      3.68 o 
  11   6   1        4.19        5.62      2.96 o 
  12   6   1        3.16        0.29      4.68 o 
 -11   7   1       14.83       16.12      6.79 o 
 -10   7   1       36.95       49.96      7.23 o 
  -9   7   1        0.00       -4.87      4.87 o 
  -8   7   1        0.49        4.50      2.79 o 
  -7   7   1        1.11       -1.49      2.47 o 
  -6   7   1        0.38       -1.67      2.15 o 
  -5   7   1       10.44        5.63      1.97 o 
  -4   7   1       50.80       44.86      3.02 o 
  -3   7   1        0.43       -0.59      1.56 o 
  -2   7   1      141.16      122.37      4.31 o 
  -1   7   1      107.50      106.38      3.07 o 
   0   7   1       68.84       73.62      3.15 o 
   1   7   1      237.46      250.26      5.03 o 
   2   7   1       45.84       43.14      1.86 o 
   3   7   1       51.95       41.09      3.13 o 
   4   7   1      176.12      189.27      4.36 o 
   5   7   1       10.94        9.16      1.92 o 
   6   7   1       72.57       85.84      3.63 o 
   7   7   1       12.19       14.21      2.30 o 
   8   7   1        7.68        5.08      2.65 o 
   9   7   1       25.65       29.75      3.38 o 
  10   7   1       29.02       38.48      3.86 o 
  11   7   1        0.03       -2.79      2.79 o 
  12   7   1       12.93       21.01      4.02 o 
 -11   8   1        1.87       -4.44      6.45 o 
 -10   8   1        7.69        9.42      5.92 o 
  -9   8   1        0.80       -3.55      3.55 o 
  -8   8   1       25.95       18.81      3.91 o 
  -7   8   1       12.66       10.89      3.68 o 
  -6   8   1        0.96       -0.47      4.25 o 
  -5   8   1       45.43       46.38      3.94 o 
  -4   8   1       94.74      109.38      5.26 o 
  -3   8   1        6.62        4.75      2.04 o 
  -2   8   1      470.16      485.52     11.55 o 
  -1   8   1      176.70      106.71     19.33 o 
   0   8   1      145.35      143.16      4.68 o 
   1   8   1      479.34      442.97     10.29 o 
   2   8   1      269.70      256.90      5.42 o 
   3   8   1      250.63      270.70      5.75 o 
   4   8   1       86.05       91.55      3.01 o 
   5   8   1       13.87       13.62      1.93 o 
   6   8   1       14.50       14.20      2.30 o 
   7   8   1       27.63       29.62      5.30 o 
   8   8   1       44.86       47.67      9.87 o 
   9   8   1        4.76        5.26      5.05 o 
  10   8   1       25.90       32.60      3.71 o 
  11   8   1        0.74       -0.66      2.98 o 
  12   8   1       25.21       34.90      4.35 o 
 -10   9   1        0.78       10.54      6.24 o 
  -9   9   1       48.33       77.79      9.01 o 
  -8   9   1       26.32       29.87      4.34 o 
  -7   9   1      151.51      155.00      6.79 o 
  -6   9   1        1.31        8.60      7.72 o 
  -5   9   1       36.42       30.34      5.18 o 
  -4   9   1       26.28       28.44      7.02 o 
  -3   9   1       31.77       27.45      3.16 o 
  -2   9   1       36.91       40.94      3.27 o 
  -1   9   1      467.55      419.80     15.73 o 
   0   9   1      301.26      319.48      8.44 o 
   1   9   1      224.83      241.97      6.88 o 
   2   9   1       13.22       13.28      2.72 o 
   3   9   1       23.36       27.64      4.80 o 
   4   9   1       50.75       47.16      2.86 o 
   5   9   1        0.16        0.75      1.60 o 
   6   9   1       22.47       20.31      2.83 o 
   7   9   1       47.55       54.02      7.59 o 
   8   9   1      311.17      299.84      8.67 o 
   9   9   1       99.60      111.41      5.17 o 
  10   9   1       34.05       46.42      5.08 o 
  11   9   1        3.24        3.76      3.53 o 
  -9  10   1       59.12       77.03      9.37 o 
  -8  10   1        3.95       -3.84      3.84 o 
  -7  10   1       23.27       31.13      4.48 o 
  -6  10   1       34.05       44.29      4.66 o 
  -5  10   1       22.00       26.32      3.71 o 
  -4  10   1        0.12       -2.69      2.69 o 
  -3  10   1       14.88       10.31      4.36 o 
  -2  10   1      182.84      168.45      6.08 o 
  -1  10   1       17.59       13.72      9.39 o 
   0  10   1       55.81       45.79      3.30 o 
   1  10   1       85.90       90.64      4.25 o 
   2  10   1        1.72        0.07      1.97 o 
   3  10   1       31.71       37.28      2.89 o 
   4  10   1        0.60       -0.12      1.91 o 
   5  10   1        1.27       -0.53      2.45 o 
   6  10   1        6.68       10.22      3.34 o 
   7  10   1       96.31      103.62      6.20 o 
   8  10   1        4.79        1.01      3.29 o 
   9  10   1        7.50        5.19      3.04 o 
  10  10   1        2.33       -0.86      3.18 o 
  -8  11   1        5.45        6.97      4.67 o 
  -7  11   1       58.01       72.75      6.10 o 
  -6  11   1        0.12       -0.34      3.40 o 
  -5  11   1       12.58       13.05      3.64 o 
  -4  11   1       11.46        6.30      3.18 o 
  -3  11   1      100.65      119.98      6.07 o 
  -2  11   1       33.32       31.65      3.65 o 
  -1  11   1       59.67       61.23      7.20 o 
   0  11   1       26.24       21.66      3.24 o 
   1  11   1       50.00       51.64      3.52 o 
   2  11   1       45.46       39.99      3.48 o 
   3  11   1      214.13      226.54      7.05 o 
   4  11   1        0.41       -0.26      2.33 o 
   5  11   1        3.85        0.37      2.95 o 
   6  11   1       17.57       21.24      3.91 o 
   7  11   1       41.99       51.29      5.44 o 
   8  11   1        9.44       15.16      4.16 o 
   9  11   1        2.47       -1.62      3.75 o 
  -7  12   1        1.89        2.28      5.12 o 
  -6  12   1        1.44       -3.85      3.90 o 
  -5  12   1        1.86        3.80      3.71 o 
  -4  12   1        2.03        3.75      3.39 o 
  -3  12   1        9.66        8.86      3.26 o 
  -2  12   1        6.63        2.38      2.94 o 
  -1  12   1       21.99       18.65      3.18 o 
   0  12   1       47.69       51.82      5.09 o 
   1  12   1       42.06       31.66      3.46 o 
   2  12   1       13.57        9.00      3.07 o 
   3  12   1       13.39       11.50      2.74 o 
   4  12   1        0.93       -0.78      3.18 o 
   5  12   1        0.00       -0.80      3.32 o 
   6  12   1        0.57       -1.19      3.43 o 
   7  12   1        0.16        3.04      3.45 o 
   8  12   1        1.03       -3.73      3.73 o 
  -6  13   1        1.19        3.23      4.35 o 
  -5  13   1        1.13       -1.02      4.78 o 
  -4  13   1       14.31       15.07      4.28 o 
  -3  13   1        0.15       -3.00      3.51 o 
  -2  13   1        7.58        3.85      3.35 o 
  -1  13   1        3.36        4.46      3.25 o 
   0  13   1        4.72        4.40      3.15 o 
   1  13   1        0.05       -0.67      2.84 o 
   2  13   1        1.76        3.46      4.65 o 
   3  13   1        0.24       -4.34      4.34 o 
   4  13   1        0.08       -0.80      3.25 o 
   5  13   1        0.02       -3.59      3.59 o 
   6  13   1        3.53        0.18      4.00 o 
   7  13   1        4.10        9.79      4.57 o 
  -4  14   1        2.73       -2.03      5.99 o 
  -3  14   1        0.91       -1.66      3.99 o 
  -2  14   1        1.87        2.42      3.79 o 
  -1  14   1        0.70        0.73      3.51 o 
   0  14   1        0.16       -2.79      4.49 o 
   1  14   1        8.18        4.67      3.59 o 
   2  14   1        1.80        1.67      3.49 o 
   3  14   1        8.83        9.67      4.48 o 
   4  14   1        4.14        7.29      4.18 o 
   5  14   1        4.21        2.38      3.84 o 
  -5 -14   2        5.33        5.35      4.25 o 
  -4 -14   2        4.60        5.80      3.76 o 
  -3 -14   2       11.40       15.57      3.87 o 
  -2 -14   2       18.26       23.69      4.15 o 
  -1 -14   2        0.01        1.32      5.13 o 
   0 -14   2        4.23        4.07      6.91 o 
   1 -14   2       12.17       16.83      4.31 o 
   2 -14   2        1.00        2.50      3.96 o 
   3 -14   2       12.29        8.84      4.34 o 
  -7 -13   2       13.40       20.37      5.08 o 
  -6 -13   2        0.26       -3.82      3.82 o 
  -5 -13   2       23.94       25.59      4.71 o 
  -4 -13   2        5.61        4.32      3.17 o 
  -3 -13   2        5.49        1.42      4.98 o 
  -2 -13   2        1.87       -0.70      2.96 o 
  -1 -13   2        1.94       -0.27      3.65 o 
   0 -13   2        6.54        1.05      3.21 o 
   1 -13   2        4.83       -0.03      3.12 o 
   2 -13   2       25.71       43.92      4.72 o 
   3 -13   2        0.14        2.25      3.71 o 
   4 -13   2        0.10       -0.35      3.67 o 
   5 -13   2        2.10        1.30      3.95 o 
  -8 -12   2        0.49        4.94      4.07 o 
  -7 -12   2       38.95       50.55      5.72 o 
  -6 -12   2        1.84        4.05      3.61 o 
  -5 -12   2       15.33       18.89      7.41 o 
  -4 -12   2        1.79       -0.57      2.71 o 
  -3 -12   2       29.15       23.15      3.49 o 
  -2 -12   2       23.16       24.67      3.39 o 
  -1 -12   2        6.55        5.05      2.96 o 
   0 -12   2        0.23        5.89      4.24 o 
   1 -12   2        7.00        4.05      2.86 o 
   2 -12   2        9.55        8.90      3.26 o 
   3 -12   2        4.75        0.89      3.28 o 
   4 -12   2        0.02        0.40      3.41 o 
   5 -12   2        0.38        1.30      3.61 o 
   6 -12   2        2.65        2.26      4.00 o 
   7 -12   2        0.59        6.83      7.36 o 
  -9 -11   2       25.73       37.80      5.33 o 
  -8 -11   2        2.62        1.37      3.54 o 
  -7 -11   2       17.91       16.60      4.09 o 
  -6 -11   2       25.74       34.39      4.60 o 
  -5 -11   2        2.09        2.49      2.63 o 
  -4 -11   2       85.84       79.47      4.17 o 
  -3 -11   2       43.21       47.36      3.96 o 
  -2 -11   2        0.01       -0.55      2.28 o 
  -1 -11   2        0.00       -2.20      2.34 o 
   0 -11   2        2.41        0.37      2.39 o 
   1 -11   2       70.48       76.48      4.32 o 
   2 -11   2      168.74      182.84      6.94 o 
   3 -11   2       15.86       16.86      3.56 o 
   4 -11   2       26.52       21.50     10.64 o 
   5 -11   2       11.27       14.02      3.49 o 
   6 -11   2        0.53       -2.01      4.61 o 
   7 -11   2        4.12        1.26      4.08 o 
   8 -11   2        0.63        0.17      4.31 o 
 -10 -10   2        0.03        4.85      3.86 o 
  -9 -10   2        8.27        8.73      3.77 o 
  -8 -10   2       17.96       25.52      4.14 o 
  -7 -10   2       52.06       56.18      4.66 o 
  -6 -10   2        2.86       -0.21      2.33 o 
  -5 -10   2      179.73      186.19      6.05 o 
  -4 -10   2        0.09       -1.59      1.98 o 
  -3 -10   2       62.80       62.68      3.54 o 
  -2 -10   2        0.76       -0.39      1.86 o 
  -1 -10   2       75.81       76.82      3.94 o 
   0 -10   2        0.67        0.47      1.97 o 
   1 -10   2      717.37      713.96     16.56 o 
   2 -10   2        1.11        3.87      2.60 o 
   3 -10   2      346.66      370.26     10.38 o 
   4 -10   2        5.27        1.01      2.44 o 
   5 -10   2        8.59        5.27      3.18 o 
   6 -10   2       11.18       12.34      3.58 o 
   7 -10   2       29.35       35.26      4.75 o 
   8 -10   2        4.67        1.75      3.92 o 
   9 -10   2        1.01       -3.36      8.41 o 
 -11  -9   2        2.29        0.69      6.56 o 
 -10  -9   2        1.16        0.14      5.17 o 
  -9  -9   2       21.71       36.13      3.72 o 
  -8  -9   2       26.23       39.45      3.62 o 
  -7  -9   2       13.12       13.67      2.59 o 
  -6  -9   2      165.24      165.42      4.58 o 
  -5  -9   2       45.82       43.56      2.78 o 
  -4  -9   2       16.20       15.14      3.00 o 
  -3  -9   2       62.07       68.87      3.40 o 
  -2  -9   2       45.58       51.33      3.11 o 
  -1  -9   2       89.35       80.42      3.72 o 
   1  -9   2        1.32        0.22      2.36 o 
   2  -9   2        6.63        5.34      3.24 o 
   3  -9   2      111.27      103.92      6.91 o 
   5  -9   2        6.42        3.05      2.76 o 
   6  -9   2       18.25       22.60      3.70 o 
   7  -9   2       77.72       85.64      5.19 o 
   8  -9   2        1.05        0.17      3.47 o 
   9  -9   2        3.54        1.78      4.13 o 
  10  -9   2        6.69       -1.04      4.60 o 
 -11  -8   2        1.15       -3.43      5.85 o 
 -10  -8   2        4.02        2.80      2.89 o 
  -9  -8   2       21.52       25.93      3.27 o 
  -8  -8   2        9.99        6.03      2.26 o 
  -7  -8   2        4.42        0.49      2.41 o 
  -6  -8   2       45.21       46.14      2.86 o 
  -5  -8   2       23.94       28.78      2.85 o 
  -4  -8   2       76.57       70.05      2.64 o 
  -3  -8   2       59.96       63.75      2.38 o 
  -2  -8   2       58.65       65.51      3.13 o 
  -1  -8   2        2.25        0.13      1.52 o 
   0  -8   2      178.14       82.88      5.58 o 
   1  -8   2       60.90       79.77      3.58 o 
   2  -8   2       41.95       39.78      2.93 o 
   3  -8   2       15.11        8.85      2.30 o 
   5  -8   2       28.57       25.15      3.11 o 
   6  -8   2       21.47       18.91      3.14 o 
   7  -8   2      122.33      129.80      5.88 o 
   8  -8   2      114.52      128.09      6.13 o 
   9  -8   2      130.35      120.20      6.30 o 
  10  -8   2       45.25       61.57      6.38 o 
  11  -8   2        5.18       17.31      7.98 o 
 -12  -7   2        0.63        2.81      6.49 o 
 -11  -7   2       18.85       25.17      6.40 o 
 -10  -7   2       13.60       16.39      4.02 o 
  -9  -7   2       53.00       50.75      9.89 o 
  -8  -7   2       13.05       17.23      2.56 o 
  -7  -7   2        7.99        6.68      1.74 o 
  -6  -7   2       12.80       13.41      2.09 o 
  -5  -7   2      241.56      244.87      5.34 o 
  -4  -7   2        1.23        0.27      1.05 o 
  -3  -7   2      155.28      153.16      3.70 o 
  -2  -7   2      129.04      109.33      2.91 o 
  -1  -7   2      830.39      877.54     14.48 o 
   0  -7   2      485.41      484.97     56.09 o 
   1  -7   2      165.40      158.43      4.96 o 
   2  -7   2        7.70        9.67      1.85 o 
   3  -7   2      165.01      164.90      5.38 o 
   4  -7   2       57.25       47.42      9.57 o 
   5  -7   2        3.58        2.40      2.46 o 
   6  -7   2       98.88      104.71      4.78 o 
   7  -7   2        1.51        4.54      2.69 o 
   8  -7   2      456.31      463.89     14.72 o 
   9  -7   2       41.69       55.32      5.02 o 
  10  -7   2        0.09        2.38      4.89 o 
  11  -7   2        1.86       -1.60      6.15 o 
 -12  -6   2        0.14       -5.72      5.72 o 
 -11  -6   2       16.47       14.63      5.60 o 
 -10  -6   2        0.00       -0.76      2.21 o 
  -9  -6   2      293.67      268.75      7.63 o 
  -8  -6   2       13.34       11.87      2.19 o 
  -7  -6   2        0.51        1.01      1.37 o 
  -6  -6   2        3.85        2.29      1.23 o 
  -5  -6   2      137.33      137.59      3.52 o 
  -4  -6   2        4.18        5.53      1.46 o 
  -3  -6   2      505.69      611.90     10.55 o 
  -2  -6   2      682.37      755.61     12.57 o 
  -1  -6   2       15.21       14.95      1.23 o 
   0  -6   2       10.06       12.51      1.56 o 
   1  -6   2      232.80      263.25      6.70 o 
   2  -6   2      359.71      388.16     18.06 o 
   3  -6   2       36.66       31.32      2.42 o 
   4  -6   2       54.72       56.48      3.13 o 
   5  -6   2       13.29       11.77      6.67 o 
   6  -6   2       46.26       54.39      4.41 o 
   7  -6   2        0.31        0.95      2.32 o 
   8  -6   2        1.39       -0.99      2.52 o 
   9  -6   2        7.60        6.40      4.12 o 
  10  -6   2       16.13        6.75      5.72 o 
  11  -6   2       26.32       26.57      6.61 o 
 -13  -5   2        6.96       -1.12      6.24 o 
 -12  -5   2        0.66       -5.37      5.37 o 
 -11  -5   2        3.21        1.90      5.01 o 
 -10  -5   2       42.50       44.73      3.66 o 
  -9  -5   2      177.40      179.80      5.84 o 
  -8  -5   2       70.86       73.76      3.49 o 
  -7  -5   2      120.36      122.85      3.48 o 
  -6  -5   2        9.99        8.30      1.33 o 
  -5  -5   2      247.69      285.49      5.69 o 
  -4  -5   2        8.76        9.43      1.27 o 
  -3  -5   2      212.68      231.88      4.61 o 
  -2  -5   2      997.28     1081.26     17.36 o 
  -1  -5   2       17.24       21.12      1.14 o 
   0  -5   2      452.34      450.36      9.79 o 
   1  -5   2      117.49      141.11      4.11 o 
   2  -5   2      126.69      136.84      5.00 o 
   3  -5   2      342.53      380.06      8.38 o 
   4  -5   2      119.37      129.51      3.26 o 
   5  -5   2        0.13        0.11      1.24 o 
   6  -5   2       16.09       13.19      1.84 o 
   7  -5   2        1.94        0.37      1.68 o 
   8  -5   2        2.67        0.22      3.04 o 
   9  -5   2        2.94        1.81      2.63 o 
  10  -5   2        0.26       -3.04      4.48 o 
 -13  -4   2       13.30       16.97      6.72 o 
 -12  -4   2        0.25        6.17      5.49 o 
 -11  -4   2       52.25       52.36      7.16 o 
 -10  -4   2        0.67        0.57      4.14 o 
  -9  -4   2      498.35      475.78     11.34 o 
  -8  -4   2      171.60      167.82      7.51 o 
  -7  -4   2      166.42      173.99      4.20 o 
  -6  -4   2       51.93       48.46      2.03 o 
  -5  -4   2      974.26     1075.08     17.57 o 
  -4  -4   2        9.23       12.25      1.09 o 
  -3  -4   2       75.09       64.98      2.55 o 
  -2  -4   2        1.03        3.07      0.70 o 
  -1  -4   2       78.29       59.43      1.61 o 
   0  -4   2     2133.15     2230.22     34.62 o 
   1  -4   2       17.40       11.81      2.14 o 
   2  -4   2      521.27      590.62     11.80 o 
   3  -4   2       53.43       49.45      2.09 o 
   4  -4   2      100.86      105.17      2.88 o 
   5  -4   2       38.07       44.87      2.57 o 
   6  -4   2       70.13       76.05      2.82 o 
   7  -4   2       65.27       62.22      2.73 o 
   8  -4   2        0.26       -0.48      1.85 o 
   9  -4   2       85.73       90.42      3.69 o 
  10  -4   2       51.07       57.32      5.67 o 
  11  -4   2        0.22        2.08      3.77 o 
  12  -4   2        0.03       -4.07      4.07 o 
 -13  -3   2        0.54        3.11      5.83 o 
 -12  -3   2        2.42        6.77      5.19 o 
 -11  -3   2      112.44      125.80      8.80 o 
 -10  -3   2        7.53        2.36      3.89 o 
  -9  -3   2      199.42      190.27      5.89 o 
  -8  -3   2        0.07       -0.66      1.44 o 
  -7  -3   2      518.05      496.88      9.18 o 
  -6  -3   2      270.98      321.95      6.27 o 
  -5  -3   2      226.52      234.57      4.73 o 
  -4  -3   2      534.63      569.98      9.66 o 
  -3  -3   2      825.56      860.94     13.85 o 
  -2  -3   2     1248.80     1290.14     20.19 o 
  -1  -3   2      151.07      181.08      3.90 o 
   0  -3   2      427.48      457.85      7.50 o 
   1  -3   2     1102.49     1122.34     17.77 o 
   2  -3   2       49.96       46.55      2.48 o 
   3  -3   2      131.81      131.86      3.63 o 
   4  -3   2      554.34      562.93      9.79 o 
   5  -3   2     1129.70     1194.01     19.56 o 
   6  -3   2        4.43        5.87      1.49 o 
   7  -3   2      164.90      174.60      4.52 o 
   8  -3   2       30.18       29.48      5.73 o 
   9  -3   2        4.42        1.67      3.52 o 
  10  -3   2       98.82       85.44      4.40 o 
  11  -3   2        2.09        0.96      3.01 o 
  12  -3   2        7.93        8.29      3.43 o 
  13  -3   2        1.40       25.40      8.99 o 
 -13  -2   2        8.58        4.71      6.06 o 
 -12  -2   2        2.00       -4.89      4.89 o 
 -11  -2   2        0.50        4.87      4.71 o 
 -10  -2   2       36.94       41.73      6.36 o 
  -9  -2   2       36.82       43.03      3.21 o 
  -8  -2   2      147.56      139.38      3.87 o 
  -7  -2   2      273.66      263.79      5.56 o 
  -6  -2   2      119.72      115.41      3.04 o 
  -5  -2   2      618.14      684.12     11.50 o 
  -4  -2   2      336.42      345.41      6.19 o 
  -3  -2   2      830.55      856.63     13.70 o 
  -2  -2   2       76.04       78.96      1.78 o 
  -1  -2   2      438.58      477.25      9.16 o 
   0  -2   2       49.20       57.39      1.45 o 
   1  -2   2     1007.75     1001.85     15.81 o 
   2  -2   2      154.15      156.67      3.85 o 
   3  -2   2      691.77      768.20     15.54 o 
   4  -2   2      345.52      350.68      6.48 o 
   5  -2   2      135.43      139.11      3.46 o 
   6  -2   2     1126.32     1206.96     24.08 o 
   7  -2   2      250.21      271.34      6.04 o 
   8  -2   2       13.92       13.79      2.50 o 
   9  -2   2       10.59       11.42      2.50 o 
  10  -2   2       41.69       40.21      3.81 o 
  11  -2   2       10.71       17.12      5.96 o 
  12  -2   2       65.53       65.84      4.64 o 
  13  -2   2       13.09       13.54      6.93 o 
 -13  -1   2        3.25       -0.87      5.85 o 
 -12  -1   2       38.23       33.70      6.52 o 
 -11  -1   2      150.50      160.85      9.76 o 
 -10  -1   2       12.19        4.71      4.50 o 
  -9  -1   2        5.45        2.65      1.75 o 
  -8  -1   2       47.09       42.64      2.42 o 
  -7  -1   2      117.74      138.48      3.62 o 
  -6  -1   2       55.48       52.25      2.04 o 
  -5  -1   2        9.98       10.58      1.08 o 
  -4  -1   2       71.14       69.34      1.92 o 
  -3  -1   2     1108.95     1222.00     19.16 o 
  -2  -1   2    19611.09    16323.27    311.96 o 
  -1  -1   2     2501.50     2427.09     44.61 o 
   0  -1   2     1519.07     1567.46     24.17 o 
   1  -1   2      413.56      462.62      7.48 o 
   2  -1   2     1814.44     1925.25     34.33 o 
   3  -1   2     1954.41     1884.67     36.53 o 
   4  -1   2      352.21      394.16      8.65 o 
   5  -1   2      737.63      781.02     13.18 o 
   6  -1   2      320.32      308.24      6.11 o 
   7  -1   2       47.62       43.96      2.20 o 
   8  -1   2       70.38       70.72      2.91 o 
   9  -1   2      371.81      384.43      9.88 o 
  10  -1   2        0.24       -0.42      2.27 o 
  11  -1   2       17.36       11.16      2.87 o 
  12  -1   2        0.05        4.88      4.36 o 
  13  -1   2        0.82       -0.98      6.42 o 
 -13   0   2       10.26        0.62      5.88 o 
 -12   0   2       26.35       17.81      5.49 o 
 -11   0   2       20.56        2.97      4.18 o 
 -10   0   2       27.27       -3.43      3.43 o 
  -9   0   2       30.85       38.75      2.96 o 
  -8   0   2       64.89       62.13      3.01 o 
  -7   0   2       56.31       62.78      2.81 o 
  -6   0   2      505.16      525.32     11.24 o 
  -5   0   2       95.88      137.59      3.76 o 
  -4   0   2      283.62      299.19      6.52 o 
  -3   0   2     1690.59     1572.52     53.57 o 
  -2   0   2    11200.84    10138.93    187.05 o 
  -1   0   2     5906.74     4587.95    168.24 o 
   0   0   2      238.34      243.75      5.17 o 
   1   0   2     8681.76     7561.50    240.20 o 
   2   0   2    33663.49    22825.04    348.98 o 
   3   0   2     4151.76     4154.87     63.58 o 
   4   0   2     1660.46     1693.80     26.53 o 
   5   0   2      135.46      112.48      2.81 o 
   6   0   2      299.30      296.55      5.88 o 
   7   0   2      349.55      346.42      6.87 o 
   8   0   2     1281.58     1219.71     24.72 o 
   9   0   2      847.31      834.01     18.09 o 
  10   0   2       28.25       30.76      8.04 o 
  11   0   2       67.34       62.95      4.38 o 
  12   0   2       23.85       22.78      3.67 o 
  13   0   2       14.51       12.96      7.02 o 
 -13   1   2        0.03       -2.61      5.83 o 
 -12   1   2       25.75       24.83      6.31 o 
 -11   1   2       11.30        1.78      4.69 o 
 -10   1   2      124.50      127.38      8.46 o 
  -9   1   2      824.00      797.41     14.33 o 
  -8   1   2      170.61      162.67      4.29 o 
  -7   1   2        1.87        2.44      1.30 o 
  -6   1   2        3.86        2.73      1.08 o 
  -5   1   2      134.07      110.15      2.81 o 
  -4   1   2      570.61      647.47     10.87 o 
  -3   1   2       31.39       39.64      2.07 o 
  -2   1   2    15011.70    12825.60    438.83 o 
  -1   1   2     6432.41     5900.26    169.59 o 
   0   1   2      913.24      961.12     14.92 o 
   1   1   2      417.18      415.71     15.88 o 
   2   1   2     3584.42     3690.07     67.62 o 
   3   1   2      700.21      662.31     22.45 o 
   4   1   2        1.06        4.38      1.84 o 
   5   1   2      159.84      163.34      3.51 o 
   6   1   2      100.47      109.84      2.94 o 
   7   1   2       78.94       87.74      2.77 o 
   8   1   2      129.16      140.40      5.01 o 
   9   1   2       17.41       17.43      2.75 o 
  10   1   2       68.12       70.38      5.17 o 
  11   1   2        0.46        1.09      2.66 o 
  12   1   2       25.59       30.53     20.29 o 
  13   1   2        0.09        2.01      5.56 o 
 -13   2   2        2.06        7.98      5.05 o 
 -12   2   2        0.13       -5.12      5.17 o 
 -11   2   2       44.74       36.06      6.20 o 
 -10   2   2      137.77      125.65      5.73 o 
  -9   2   2      151.63      144.42      4.37 o 
  -8   2   2        6.77        3.97      3.57 o 
  -7   2   2      300.36      283.85      7.85 o 
  -6   2   2       14.14        9.12      1.78 o 
  -5   2   2       18.04       16.52      1.47 o 
  -4   2   2       41.04       42.35      1.98 o 
  -3   2   2     2772.07     2936.86     50.44 o 
  -2   2   2     2755.52     2814.44     59.14 o 
  -1   2   2        1.08        0.73      1.83 o 
   0   2   2      422.30      461.12      7.58 o 
   1   2   2      510.11      489.91     15.87 o 
   2   2   2      621.63      643.18     10.35 o 
   3   2   2      349.40      363.39      6.24 o 
   4   2   2       36.26       32.67      1.86 o 
   5   2   2        0.10        2.32      0.77 o 
   6   2   2      422.41      455.93      8.23 o 
   7   2   2       12.86       11.38      3.38 o 
   8   2   2       19.83       23.26      3.41 o 
   9   2   2      172.22      144.85      5.43 o 
  10   2   2      118.09      126.14      5.33 o 
  11   2   2       92.69       97.44      4.94 o 
  12   2   2        1.17        2.49      3.02 o 
  13   2   2        7.34        8.89      6.38 o 
 -13   3   2       16.56       29.40      6.13 o 
 -12   3   2        0.56       -2.52      4.53 o 
 -11   3   2        1.02        0.11      3.48 o 
 -10   3   2       20.26       13.49      5.14 o 
  -9   3   2      270.88      290.13      6.71 o 
  -8   3   2        2.96        1.45      1.85 o 
  -7   3   2       72.84       61.38      3.38 o 
  -6   3   2      125.04      123.11      4.44 o 
  -5   3   2        0.00        0.53      1.00 o 
  -4   3   2       56.73       54.79      1.93 o 
  -3   3   2      573.91      578.91     11.88 o 
  -2   3   2      322.66      382.73      6.54 o 
  -1   3   2        1.05        0.63      0.47 o 
   0   3   2     1424.63     1607.45     24.85 o 
   1   3   2     3012.74     3157.40     60.43 o 
   2   3   2     1407.00     1452.40     22.67 o 
   3   3   2     1480.26     1503.95     23.58 o 
   4   3   2      582.86      657.11     10.92 o 
   5   3   2     2151.63     2342.79     36.57 o 
   6   3   2      381.83      404.19      7.45 o 
   7   3   2      251.92      234.14      6.43 o 
   8   3   2       63.34       57.24      3.30 o 
   9   3   2        5.93        2.20      2.20 o 
  10   3   2      112.79      105.49      4.94 o 
  11   3   2       11.84        6.95      2.90 o 
  12   3   2        0.62       -0.25      2.85 o 
  13   3   2        3.56        1.30      6.47 o 
 -12   4   2        0.00        0.96      4.71 o 
 -11   4   2       11.79       14.24      4.48 o 
 -10   4   2       34.05       45.26      4.24 o 
  -9   4   2      332.60      331.61      9.34 o 
  -8   4   2       73.61       79.20      4.73 o 
  -7   4   2       74.46       74.96      2.94 o 
  -6   4   2       11.46       10.42      2.30 o 
  -5   4   2       91.12      114.07      3.16 o 
  -4   4   2      227.72      196.56      4.82 o 
  -3   4   2      455.98      495.44      8.57 o 
  -2   4   2       40.21       60.56      2.53 o 
  -1   4   2       12.39       15.58      1.90 o 
   0   4   2     2230.15     2382.56     36.69 o 
   1   4   2       17.12       19.25      1.49 o 
   2   4   2      282.94      307.94      5.53 o 
   3   4   2       36.47       43.33      1.55 o 
   4   4   2     1009.86     1074.47     17.33 o 
   5   4   2      238.46      253.97      5.04 o 
   6   4   2       72.81       54.14      2.78 o 
   7   4   2       13.97       14.34      2.05 o 
   8   4   2        5.96        4.14      3.74 o 
   9   4   2      138.09      148.33      5.44 o 
  10   4   2        2.94        7.44      2.60 o 
  11   4   2        5.69       16.11      6.59 o 
  12   4   2        6.85        5.35      3.14 o 
  13   4   2        6.06        6.77      6.56 o 
 -11   5   2       30.52       37.48      7.77 o 
 -10   5   2       45.16       51.11      4.33 o 
  -9   5   2        9.61        6.09      2.93 o 
  -8   5   2      113.53      109.41      4.47 o 
  -7   5   2       10.44       13.16      4.36 o 
  -6   5   2        1.29        0.07      1.34 o 
  -5   5   2      174.95      170.69      4.12 o 
  -4   5   2      139.00      145.10      3.50 o 
  -3   5   2       76.28       91.38      2.57 o 
  -2   5   2      974.15     1121.25     20.36 o 
  -1   5   2       21.05       16.80      1.75 o 
   0   5   2      125.85      134.41      2.93 o 
   1   5   2       19.22       23.35      2.09 o 
   2   5   2       32.57       35.32      1.45 o 
   3   5   2        3.43        4.04      0.93 o 
   4   5   2       15.06       14.71      1.29 o 
   5   5   2      406.73      449.93      8.17 o 
   6   5   2        0.51        0.56      1.46 o 
   7   5   2       18.23       17.33      2.23 o 
   8   5   2        1.34        1.35      1.88 o 
   9   5   2      113.46      117.31      4.91 o 
  10   5   2       12.95       13.32      2.97 o 
  11   5   2       18.22       27.70      3.60 o 
  12   5   2        7.25       12.96      3.47 o 
  13   5   2       19.27       24.94      4.62 o 
 -10   6   2       46.36       49.20      8.05 o 
  -9   6   2       44.23       64.64      8.28 o 
  -8   6   2       15.58       13.02      3.22 o 
  -7   6   2       76.09       76.55      5.63 o 
  -6   6   2        0.35       -0.49      1.44 o 
  -5   6   2        9.13        7.43      2.37 o 
  -4   6   2      260.40      265.37      5.48 o 
  -3   6   2      388.73      473.23      8.51 o 
  -2   6   2      305.45      323.41      6.07 o 
  -1   6   2       19.51       22.92      1.40 o 
   0   6   2        4.11        3.52      0.92 o 
   1   6   2      263.56      247.48     16.91 o 
   2   6   2       34.49       33.79      1.65 o 
   3   6   2      189.25      183.91      4.04 o 
   4   6   2        2.89        0.36      0.96 o 
   5   6   2      296.71      339.76      6.93 o 
   6   6   2        0.18        0.15      1.51 o 
   7   6   2        1.23        0.56      1.72 o 
   8   6   2        0.13       -0.94      1.85 o 
   9   6   2       23.21       21.22      4.20 o 
  10   6   2        0.80        1.30      2.48 o 
  11   6   2       14.56       19.14      4.14 o 
  12   6   2        2.05       -0.64      3.99 o 
 -11   7   2       52.00       70.70      8.89 o 
 -10   7   2        6.72        3.82      5.24 o 
  -8   7   2       14.54        7.48      4.30 o 
  -7   7   2        5.37       -0.41      3.48 o 
  -6   7   2        0.01       -1.30      3.25 o 
  -5   7   2      131.38      138.19      7.02 o 
  -4   7   2      163.91      175.05      8.20 o 
  -3   7   2      205.49      205.37      6.08 o 
  -2   7   2      199.81      213.79      4.52 o 
  -1   7   2      477.67      463.79      8.31 o 
   0   7   2      166.45      169.51      6.99 o 
   1   7   2      229.83      255.12      5.16 o 
   2   7   2       54.74       56.12      2.14 o 
   3   7   2       17.58       18.03      2.16 o 
   4   7   2       43.55       41.84      2.02 o 
   5   7   2       31.33       34.45      1.95 o 
   6   7   2        4.11        7.36      1.94 o 
   7   7   2       14.84       10.94      2.23 o 
   8   7   2       28.72       23.73      2.97 o 
   9   7   2      110.72      113.99      4.97 o 
  10   7   2        0.26       -0.93      2.51 o 
  11   7   2        2.20        4.42      3.10 o 
  12   7   2        0.73        3.24      5.04 o 
 -11   8   2        7.70       11.78      6.88 o 
 -10   8   2        0.34       -0.41      5.65 o 
  -9   8   2        1.12       -3.11      4.80 o 
  -8   8   2        0.13       -1.30      3.27 o 
  -7   8   2       18.17       17.24      5.26 o 
  -6   8   2       37.90       36.85      5.45 o 
  -5   8   2       11.44       10.39      2.72 o 
  -4   8   2       14.11       15.92      4.00 o 
  -3   8   2      130.08      130.81      4.95 o 
  -2   8   2        1.00       -0.85      1.71 o 
  -1   8   2      199.89      192.63      5.69 o 
   0   8   2      146.98       90.93      4.44 o 
   1   8   2      376.49      403.65      7.61 o 
   2   8   2       93.93       90.09      2.88 o 
   3   8   2        1.60        1.64      1.32 o 
   4   8   2       18.87       15.79      1.76 o 
   5   8   2      156.00      159.27      5.18 o 
   6   8   2       22.42       21.43      2.62 o 
   7   8   2      177.56      181.16      5.96 o 
   8   8   2        2.61        2.23      2.47 o 
   9   8   2      195.23      205.67     13.38 o 
  10   8   2       40.18       48.17      4.35 o 
  11   8   2       35.37       46.76      4.69 o 
  12   8   2        0.76        9.88      6.97 o 
 -10   9   2       14.32       23.80      7.34 o 
  -9   9   2       11.87       13.90      6.36 o 
  -8   9   2       35.00       39.09      6.87 o 
  -7   9   2        0.22        3.30      3.39 o 
  -6   9   2       34.40       32.08      3.97 o 
  -5   9   2       37.11       43.19      8.72 o 
  -4   9   2        5.69        2.26      2.54 o 
  -3   9   2        0.66        0.79      2.08 o 
  -2   9   2        4.98        3.82      3.43 o 
  -1   9   2      137.05      138.74      6.88 o 
   0   9   2       22.28        7.68      6.55 o 
   1   9   2      331.72      332.38      8.54 o 
   2   9   2      255.40      262.57     11.46 o 
   3   9   2        1.48       -1.52      1.52 o 
   4   9   2       27.86       30.31      2.38 o 
   5   9   2        7.30        6.76      2.02 o 
   6   9   2      189.24      207.08      6.42 o 
   7   9   2        7.88       12.14      2.68 o 
   8   9   2        5.68        8.97      2.93 o 
   9   9   2        0.01        0.41      2.48 o 
  10   9   2        0.31       -0.65      2.75 o 
  11   9   2       49.99       59.36      6.12 o 
  -9  10   2       25.50       39.08      7.80 o 
  -8  10   2       29.62       41.82      7.61 o 
  -7  10   2       13.32       16.98      4.19 o 
  -6  10   2      115.97      136.17      9.37 o 
  -5  10   2      100.66       82.45      4.93 o 
  -4  10   2       16.34       13.48      3.12 o 
  -3  10   2        2.38        2.32      2.69 o 
  -2  10   2      210.10       87.62      6.38 o 
  -1  10   2       77.65       76.54      4.24 o 
   0  10   2      403.64      409.83     16.10 o 
   1  10   2      971.82     1023.19     21.80 o 
   2  10   2        0.30       -0.15      2.62 o 
   3  10   2       35.57       36.09      7.44 o 
   4  10   2        7.10        1.27      2.28 o 
   5  10   2       36.68       39.53      3.93 o 
   6  10   2        2.79        1.33      2.95 o 
   7  10   2      118.40      122.81      6.63 o 
   8  10   2       10.68        7.68      4.16 o 
   9  10   2       13.58       19.27      8.20 o 
  10  10   2       19.09       27.61     12.22 o 
  -8  11   2        8.81        9.99      6.52 o 
  -7  11   2       52.26       66.92      6.18 o 
  -6  11   2        0.46        4.62      3.52 o 
  -5  11   2        1.67        7.77      3.37 o 
  -4  11   2       18.92       15.48      3.52 o 
  -3  11   2       92.81       95.06      5.00 o 
  -2  11   2       31.62       37.38      5.10 o 
  -1  11   2       58.05       72.19      4.20 o 
   0  11   2       81.09       44.47      4.78 o 
   1  11   2       74.49       68.96      4.08 o 
   2  11   2       46.48       45.23      3.41 o 
   3  11   2       71.69       70.12      3.80 o 
   4  11   2       65.27       61.32      4.60 o 
   5  11   2       69.43       64.96      5.01 o 
   6  11   2       49.41       59.52      4.89 o 
   7  11   2        0.73       -0.87      3.18 o 
   8  11   2       16.56       12.03      4.05 o 
   9  11   2        0.14       -2.74      3.50 o 
  -7  12   2       11.40       17.93      7.81 o 
  -6  12   2        1.28       -2.14      4.10 o 
  -5  12   2        7.09        3.62      3.68 o 
  -4  12   2        1.80       -1.73      2.98 o 
  -3  12   2        2.41        2.71      3.14 o 
  -2  12   2        6.93        4.30      2.92 o 
  -1  12   2       47.88       47.10      5.10 o 
   0  12   2        0.03       -2.54      2.54 o 
   1  12   2       24.81       23.49      3.41 o 
   2  12   2       22.58       17.39      3.05 o 
   3  12   2        7.05        2.35      2.66 o 
   4  12   2       30.59       32.47      4.73 o 
   5  12   2       12.05       16.37      3.91 o 
   6  12   2        0.21       -1.21      3.02 o 
   7  12   2       21.81       19.21      4.14 o 
   8  12   2        0.00        0.69      3.41 o 
  -5  13   2        6.90        6.42      4.29 o 
  -4  13   2        1.04       -2.43      3.79 o 
  -3  13   2        8.19        6.86      5.56 o 
  -2  13   2        4.44        3.97      3.13 o 
  -1  13   2        1.34       -5.05      5.21 o 
   0  13   2        2.51       -0.47      3.64 o 
   1  13   2       16.41       18.22      7.04 o 
   2  13   2        1.60       -2.74      6.09 o 
   3  13   2        0.07        1.74      3.64 o 
   4  13   2        6.97        4.82      3.64 o 
   5  13   2        7.45        7.00      3.64 o 
   6  13   2        4.61        6.17      4.12 o 
   7  13   2       11.55       19.34      4.41 o 
  -3  14   2       14.78       21.97     10.28 o 
  -2  14   2       18.63       15.69      4.28 o 
  -1  14   2        0.15       -2.89      3.80 o 
   0  14   2        7.44        7.89      4.36 o 
   1  14   2       21.61       25.00      4.34 o 
   2  14   2        2.37        1.91      3.49 o 
   3  14   2        0.02       -1.03      4.32 o 
   4  14   2        0.06        1.33      4.28 o 
   5  14   2       14.56        5.83      4.50 o 
  -5 -14   3        0.86        2.65      4.53 o 
  -4 -14   3        0.05       -0.23      3.64 o 
  -3 -14   3        0.30       -3.22      3.55 o 
  -2 -14   3        0.84        1.76      3.83 o 
  -1 -14   3        6.95        8.79      3.87 o 
   0 -14   3        0.03       -2.10      3.59 o 
   1 -14   3       11.18       11.19      4.27 o 
   2 -14   3        1.72        6.72      4.27 o 
   3 -14   3        0.58       -0.23      4.22 o 
  -7 -13   3        8.08        6.38      4.76 o 
  -6 -13   3        4.69       10.33      4.57 o 
  -5 -13   3       21.85       27.51      4.06 o 
  -4 -13   3        0.33       -0.82      3.00 o 
  -3 -13   3        2.03        0.26      2.84 o 
  -2 -13   3        0.48       -2.22      2.92 o 
  -1 -13   3        0.57        2.68      3.08 o 
   0 -13   3       14.82       14.64      4.16 o 
   1 -13   3        8.27       10.05      3.65 o 
   2 -13   3        3.93        6.28      5.92 o 
   3 -13   3       13.62       13.99      3.94 o 
   4 -13   3        2.86        2.65      4.05 o 
   5 -13   3       14.71       23.35      4.87 o 
  -8 -12   3        7.19        4.73      4.16 o 
  -7 -12   3       44.67       53.41      5.19 o 
  -6 -12   3        8.76        9.76      4.07 o 
  -5 -12   3       27.78       33.81      6.30 o 
  -4 -12   3        6.06        4.43      2.84 o 
  -3 -12   3       26.48       18.00      5.02 o 
  -2 -12   3        3.90        0.93      2.70 o 
  -1 -12   3       36.26       29.54      3.77 o 
   0 -12   3        0.01       -1.30      2.62 o 
   1 -12   3       91.00       93.19      5.30 o 
   2 -12   3        2.28       -1.00      4.41 o 
   3 -12   3       14.75       17.37      3.93 o 
   4 -12   3        5.18        8.43      3.73 o 
   5 -12   3        6.42        7.41      3.74 o 
   6 -12   3        0.61       -0.06      4.03 o 
   7 -12   3        0.89       -1.94      6.97 o 
  -9 -11   3        2.04       -1.07      3.80 o 
  -8 -11   3       22.61       28.40      4.69 o 
  -7 -11   3       14.82       24.01      4.32 o 
  -6 -11   3        0.86       -0.20      2.60 o 
  -5 -11   3        2.12       -0.28      2.43 o 
  -4 -11   3        0.00       -2.49      2.49 o 
  -3 -11   3       14.32       14.78      3.93 o 
  -2 -11   3      192.86      177.08      6.20 o 
  -1 -11   3        3.11       -0.26      2.32 o 
   0 -11   3       84.57       83.15      8.14 o 
   1 -11   3       19.15       21.78      3.56 o 
   2 -11   3      342.76      354.71     10.38 o 
   3 -11   3      261.89      255.68      8.63 o 
   4 -11   3        1.52        0.77      3.14 o 
   5 -11   3        1.38       -2.94      2.94 o 
   6 -11   3       13.93       19.04      3.96 o 
   7 -11   3       31.55       48.98      5.68 o 
   8 -11   3        0.42       -0.71      4.22 o 
  -9 -10   3        0.93        2.17      3.57 o 
  -8 -10   3       50.67       54.37      4.73 o 
  -7 -10   3       21.73       18.31      3.77 o 
  -6 -10   3        9.15        9.59      2.38 o 
  -5 -10   3        9.76        7.54      3.70 o 
  -4 -10   3      152.45      136.24      5.21 o 
  -3 -10   3      253.55      259.57      7.61 o 
  -2 -10   3       17.45       15.32      2.64 o 
  -1 -10   3       98.85       99.67      4.50 o 
   0 -10   3       48.05       49.49      3.70 o 
   1 -10   3       68.99       65.59      4.09 o 
   2 -10   3        9.00        2.70      2.84 o 
   3 -10   3        0.41       -2.56      2.56 o 
   4 -10   3      226.55      216.79      7.70 o 
   5 -10   3       50.39       38.87     14.43 o 
   6 -10   3       24.65       20.18      3.97 o 
   7 -10   3        3.02        1.90      3.65 o 
   8 -10   3        2.45       -3.56      3.81 o 
   9 -10   3        2.58       -1.18      5.34 o 
 -11  -9   3        0.51       -5.58      6.08 o 
 -10  -9   3        3.64        4.96      6.04 o 
  -9  -9   3        0.61       -2.56      2.56 o 
  -8  -9   3       34.74       44.54      3.78 o 
  -7  -9   3        1.04       -1.38      2.38 o 
  -6  -9   3      148.44      164.13      5.48 o 
  -5  -9   3       74.58       75.97      3.60 o 
  -4  -9   3      448.91      451.54     10.91 o 
  -3  -9   3       25.60       19.11      3.78 o 
  -2  -9   3      153.71      142.31      4.94 o 
  -1  -9   3       14.81       19.84      2.43 o 
   0  -9   3        9.18       10.38      2.32 o 
   1  -9   3       42.77       51.24      3.47 o 
   2  -9   3      130.98      124.48      5.04 o 
   3  -9   3      300.46      306.96      8.96 o 
   4  -9   3        0.04        0.08      2.55 o 
   6  -9   3        4.93        3.40      3.11 o 
   7  -9   3        2.43       -0.49      3.29 o 
   8  -9   3        2.37       -2.02      3.46 o 
   9  -9   3        0.15       -3.86      3.86 o 
  10  -9   3        0.24       -1.62      6.75 o 
 -11  -8   3        1.56        3.57      6.42 o 
 -10  -8   3        0.04        1.12      5.35 o 
  -9  -8   3        1.23       -2.22      2.22 o 
  -8  -8   3       33.75       42.41      8.63 o 
  -7  -8   3       45.12       45.44      2.69 o 
  -6  -8   3        9.03       15.52      4.40 o 
  -5  -8   3       36.55       36.55      2.16 o 
  -4  -8   3        0.07        0.18      1.36 o 
  -3  -8   3       99.55      106.02      3.96 o 
  -2  -8   3       15.96       11.46      2.04 o 
  -1  -8   3      142.40      133.62      5.01 o 
   0  -8   3       58.26       49.83      2.90 o 
   1  -8   3       16.39       14.85      2.30 o 
   2  -8   3       61.54       62.42      3.51 o 
   3  -8   3       16.43       12.46      2.37 o 
   4  -8   3        1.41       -0.65      2.35 o 
   5  -8   3       16.60        7.13      7.45 o 
   6  -8   3      108.71      104.23      5.11 o 
   7  -8   3       22.58       29.38      3.93 o 
   8  -8   3       17.56       12.70      3.42 o 
   9  -8   3        5.38        7.53      3.79 o 
  10  -8   3        9.19       10.40      6.45 o 
 -12  -7   3        6.12        1.78      6.84 o 
 -11  -7   3       19.74       27.60      6.77 o 
 -10  -7   3        9.54       13.19      5.67 o 
  -9  -7   3        4.42        6.82      2.45 o 
  -8  -7   3        5.72        3.90      2.10 o 
  -7  -7   3       76.36       76.64      2.97 o 
  -6  -7   3       30.06       28.32      2.06 o 
  -5  -7   3        1.61        2.23      1.29 o 
  -4  -7   3        1.26       -0.44      1.14 o 
  -3  -7   3       15.25       12.26      1.41 o 
  -2  -7   3       58.56       72.01      3.02 o 
  -1  -7   3      340.40      392.45     12.26 o 
   0  -7   3       25.73       23.95      2.32 o 
   1  -7   3        1.21       -0.02      1.43 o 
   2  -7   3        1.29        1.40      1.54 o 
   3  -7   3      371.13      365.58      9.39 o 
   4  -7   3        4.36        2.44      2.08 o 
   6  -7   3        3.39        4.61      2.52 o 
   7  -7   3       42.02       53.03      4.36 o 
   8  -7   3        0.13        1.66      2.96 o 
   9  -7   3       49.59       54.14      6.55 o 
  10  -7   3       10.44        7.02      5.92 o 
  11  -7   3        0.01        6.63      6.42 o 
 -12  -6   3        3.18        7.36      6.10 o 
 -11  -6   3        4.33        6.04      5.42 o 
 -10  -6   3        9.09        6.17      4.82 o 
  -9  -6   3       11.18        9.13      2.41 o 
  -8  -6   3      159.61      157.34      4.39 o 
  -7  -6   3       40.45       42.60      2.19 o 
  -6  -6   3       19.79       15.47      3.23 o 
  -5  -6   3       38.74       28.28      1.75 o 
  -4  -6   3        1.90        0.42      0.98 o 
  -3  -6   3       56.46       45.05      1.85 o 
  -2  -6   3      135.31      151.66      3.46 o 
  -1  -6   3     1310.27     1344.31     63.42 o 
   0  -6   3       67.78       67.49      2.90 o 
   1  -6   3     2336.81     2612.29     72.50 o 
   2  -6   3      259.62      304.45      7.75 o 
   3  -6   3      194.84      186.50      5.68 o 
   4  -6   3       10.44        5.94      1.81 o 
   5  -6   3      173.71       82.88      5.44 o 
   6  -6   3        2.49       -0.76      2.04 o 
   7  -6   3      176.71      172.16      6.25 o 
   8  -6   3       29.19       28.20      6.00 o 
   9  -6   3      319.34      306.72      9.40 o 
  10  -6   3       31.44       29.43      6.54 o 
  11  -6   3        3.38       -5.10      5.67 o 
  12  -6   3       12.63       14.63      5.85 o 
 -13  -5   3        1.00       -6.42      6.42 o 
 -12  -5   3        3.21       -5.21      5.21 o 
 -11  -5   3       55.29       61.28      7.77 o 
 -10  -5   3       94.90      101.86      7.84 o 
  -9  -5   3      177.09      171.68      5.64 o 
  -8  -5   3      166.66      166.47      4.39 o 
  -7  -5   3      517.21      496.32      9.31 o 
  -6  -5   3       56.36       58.54      2.28 o 
  -5  -5   3        0.46        1.25      0.99 o 
  -4  -5   3      160.81      140.05      3.33 o 
  -3  -5   3        9.91        9.62      2.38 o 
  -2  -5   3      905.85      992.13     16.03 o 
  -1  -5   3     1562.97     1888.37     35.02 o 
   0  -5   3      254.73      304.04      5.46 o 
   1  -5   3      117.12      153.61      4.42 o 
   2  -5   3        1.51        1.65      1.23 o 
   3  -5   3      387.57      443.85      8.00 o 
   4  -5   3       56.83       62.75      2.67 o 
   5  -5   3        6.08        3.18      1.28 o 
   6  -5   3       95.87       87.33      3.08 o 
   7  -5   3       30.45       24.19      2.93 o 
   8  -5   3        0.53       -0.49      2.36 o 
   9  -5   3       47.38       54.98      4.20 o 
  10  -5   3        3.28       -1.92      4.76 o 
  12  -5   3       11.92        9.40      5.28 o 
 -13  -4   3        0.72        5.01      6.15 o 
 -12  -4   3       11.99       11.55      5.69 o 
 -11  -4   3       17.56       14.54      4.96 o 
 -10  -4   3       13.17        8.92      4.73 o 
  -9  -4   3        1.35        2.87      2.02 o 
  -8  -4   3        0.24        2.10      1.49 o 
  -7  -4   3      256.56      258.03      6.37 o 
  -6  -4   3      134.29      148.18      3.64 o 
  -5  -4   3       10.88       11.78      1.93 o 
  -4  -4   3        1.43       -0.37      0.77 o 
  -3  -4   3     1751.24     1809.56     28.34 o 
  -2  -4   3      376.29      416.90      7.21 o 
  -1  -4   3       22.88       14.82      1.01 o 
   0  -4   3       45.95       47.22      1.33 o 
   1  -4   3      224.74      206.37      3.95 o 
   2  -4   3        8.57        8.39      1.64 o 
   3  -4   3      601.41      668.37     11.33 o 
   4  -4   3      123.98      129.97     11.26 o 
   5  -4   3       69.29       74.79      2.57 o 
   6  -4   3        0.02       -1.37      1.37 o 
   7  -4   3        1.32       -0.07      1.63 o 
   8  -4   3       42.18       38.11      2.74 o 
   9  -4   3        6.68       -1.13      2.57 o 
  10  -4   3        0.10        5.08      4.80 o 
  11  -4   3        6.53       13.01      4.39 o 
  12  -4   3        1.02        3.89      4.78 o 
 -13  -3   3        6.56        7.64      6.20 o 
 -12  -3   3       17.96        9.69      5.81 o 
 -11  -3   3       20.88       16.46      5.72 o 
 -10  -3   3        0.00       -0.94      4.05 o 
  -9  -3   3      274.42      251.79      9.51 o 
  -8  -3   3       61.99       66.39      2.69 o 
  -7  -3   3        7.37        4.62      1.68 o 
  -6  -3   3      102.99      101.93      2.84 o 
  -5  -3   3       19.51       24.10      1.39 o 
  -4  -3   3      374.38      453.58      7.91 o 
  -3  -3   3      897.93      955.26     15.33 o 
  -2  -3   3     2254.18     2362.75     36.40 o 
  -1  -3   3     1599.38     1511.91     62.12 o 
   0  -3   3      266.02      310.98      5.35 o 
   1  -3   3      272.48      283.58      5.03 o 
   2  -3   3     1333.48     1464.47     23.02 o 
   3  -3   3      392.20      436.68      7.71 o 
   4  -3   3     1106.95     1204.07     24.14 o 
   5  -3   3       13.94       17.38      2.95 o 
   6  -3   3        0.45       -1.13      1.31 o 
   7  -3   3        0.02        1.38      1.53 o 
   8  -3   3       69.09       64.11      2.95 o 
   9  -3   3       80.14       74.22      4.04 o 
  10  -3   3        4.18        3.95      2.82 o 
  11  -3   3        0.70       -3.81      3.85 o 
  12  -3   3        1.36        2.01      5.13 o 
 -13  -2   3       26.82       22.25      7.16 o 
 -12  -2   3        0.00        1.76      5.40 o 
 -11  -2   3       13.16       10.45      5.14 o 
 -10  -2   3       23.13       24.28      5.40 o 
  -9  -2   3      217.77      237.07      7.52 o 
  -8  -2   3       69.71       74.19      2.74 o 
  -7  -2   3        8.08        7.68      1.37 o 
  -6  -2   3       58.59       60.21      2.15 o 
  -5  -2   3      287.87      337.23      6.28 o 
  -4  -2   3     1038.71     1111.94     17.78 o 
  -3  -2   3      153.12      139.49      2.87 o 
  -2  -2   3     1484.20     1503.27     23.31 o 
  -1  -2   3    15634.77    13443.77    267.63 o 
   0  -2   3     2339.18     2523.43     38.77 o 
   1  -2   3    11703.92    11033.29    217.55 o 
   2  -2   3     1275.55     1254.31     19.77 o 
   3  -2   3     1617.20     1656.90     26.02 o 
   4  -2   3     1572.11     1737.10     34.07 o 
   5  -2   3      472.74      514.74      9.22 o 
   6  -2   3       46.56       54.51      2.27 o 
   7  -2   3        1.94        1.15      1.38 o 
   8  -2   3        9.93       13.99      2.01 o 
   9  -2   3      545.48      554.45     13.17 o 
  10  -2   3       65.11       64.27      4.87 o 
  11  -2   3       72.55       66.88      4.31 o 
  12  -2   3       23.39       31.32      4.14 o 
  13  -2   3        8.07        6.25      4.05 o 
 -13  -1   3       13.63       20.01      6.59 o 
 -12  -1   3       96.31      104.74      8.60 o 
 -11  -1   3       20.53       13.99      4.89 o 
 -10  -1   3       16.69        9.33      4.32 o 
  -9  -1   3        3.81       -0.54      2.44 o 
  -8  -1   3        0.29        0.23      1.34 o 
  -7  -1   3        0.42        0.53      1.15 o 
  -6  -1   3      345.77      387.67      7.22 o 
  -5  -1   3     1624.88     1649.59     26.09 o 
  -4  -1   3     3547.77     3949.00     60.55 o 
  -3  -1   3       23.80       15.87      0.93 o 
  -2  -1   3     5516.34     5189.59    247.65 o 
  -1  -1   3       34.47       24.02      0.97 o 
   0  -1   3     2483.98     2553.06     39.04 o 
   1  -1   3     1317.63     1352.14     21.01 o 
   2  -1   3     4924.39     5162.69     78.61 o 
   3  -1   3      888.77     1036.92     16.61 o 
   4  -1   3      429.23      443.21      9.61 o 
   5  -1   3       22.40       28.55      1.69 o 
   6  -1   3      106.62       94.53      2.79 o 
   7  -1   3      376.77      421.72      8.08 o 
   8  -1   3       61.24       47.90      3.05 o 
   9  -1   3      260.73      247.65     14.15 o 
  10  -1   3      137.09      121.24      5.09 o 
  11  -1   3       20.24       17.33      3.25 o 
  12  -1   3        6.51        8.23      3.80 o 
  13  -1   3        2.78        2.05      3.70 o 
 -12   0   3        0.06       -3.91      4.53 o 
 -11   0   3       19.92       -0.57      4.44 o 
 -10   0   3        5.76        1.31      5.51 o 
  -9   0   3       76.03       70.85     13.76 o 
  -8   0   3       59.46       57.18      4.13 o 
  -7   0   3        1.64        1.00      1.18 o 
  -6   0   3       72.00       85.55      2.61 o 
  -5   0   3      273.20      261.86      6.59 o 
  -4   0   3      122.38      124.12      2.76 o 
  -3   0   3       10.55        9.95      0.80 o 
  -1   0   3      178.45      159.87      7.52 o 
   0   0   3        0.98        1.42      0.73 o 
   1   0   3      420.85      397.93      8.10 o 
   2   0   3       10.43       10.63      0.78 o 
   3   0   3      453.73      452.39      7.63 o 
   4   0   3       29.72       30.60      1.29 o 
   5   0   3      155.65      166.69      3.63 o 
   6   0   3       57.90       70.52      2.93 o 
   7   0   3        8.28        5.93      1.83 o 
   8   0   3       20.05       19.80      2.51 o 
   9   0   3      105.31       93.94      4.39 o 
  10   0   3       55.55       51.67      7.15 o 
  11   0   3       22.65       25.39      3.76 o 
  12   0   3       35.53       44.10      4.43 o 
  13   0   3        0.20       -5.10      5.10 o 
 -13   1   3        3.43        2.72      4.69 o 
 -11   1   3       25.09       13.86      5.14 o 
 -10   1   3      106.26      106.15      5.38 o 
  -9   1   3       29.86       31.01      3.62 o 
  -8   1   3      233.46      230.08      5.57 o 
  -7   1   3       28.71       25.58      3.13 o 
  -6   1   3      387.24      451.84      8.30 o 
  -5   1   3        9.56        2.11      2.85 o 
  -4   1   3      444.23      506.39      8.65 o 
  -3   1   3      289.92      330.04      6.76 o 
  -2   1   3     9422.84     9014.22    240.06 o 
  -1   1   3      951.57     1003.35     15.72 o 
   0   1   3     3119.03     3122.29     61.16 o 
   1   1   3        3.10        4.40      0.48 o 
   2   1   3     3631.33     3704.35     97.82 o 
   3   1   3       25.64       38.47      2.98 o 
   4   1   3     1734.91     1895.09     35.73 o 
   5   1   3      151.59      121.99      4.94 o 
   6   1   3      860.37      913.76     18.26 o 
   7   1   3       10.57        3.47      1.68 o 
  12   1   3        0.77        1.80      3.90 o 
  13   1   3        0.05       -0.52      3.65 o 
 -13   2   3        0.02        1.97      4.96 o 
 -12   2   3        6.22        4.14      4.60 o 
 -11   2   3        0.92        2.26      3.70 o 
 -10   2   3        1.62        1.17      4.64 o 
  -9   2   3        0.85        1.97      3.77 o 
  -8   2   3      293.19      265.54      7.13 o 
  -7   2   3      104.77       97.19      3.68 o 
  -6   2   3      576.92      632.80     11.11 o 
  -5   2   3        2.19        1.34      0.97 o 
  -4   2   3     1165.35     1205.44     19.28 o 
  -3   2   3       98.56       87.45      3.60 o 
  -2   2   3      715.16      720.97     11.59 o 
  -1   2   3    11309.62    10573.79    370.98 o 
   0   2   3     4328.98     4450.17     72.15 o 
   1   2   3    18568.91    15820.26    437.07 o 
   2   2   3     4333.12     4571.72    120.47 o 
   3   2   3     1855.63     1929.79     36.16 o 
   4   2   3     2590.01     2790.04     51.93 o 
   5   2   3       15.35       17.13      1.80 o 
   6   2   3      325.49      367.43      8.76 o 
   7   2   3       24.80       28.59      2.58 o 
   8   2   3      145.63      147.34      5.16 o 
   9   2   3      207.13      205.07      6.55 o 
  10   2   3       59.85       56.50      4.08 o 
  11   2   3        0.84        0.98      2.59 o 
  12   2   3       12.26       13.77      3.53 o 
  13   2   3        3.48        1.87      3.53 o 
 -13   3   3        0.58       -4.57      4.73 o 
 -12   3   3        2.54        2.26      4.28 o 
 -11   3   3        1.94        0.79      3.01 o 
 -10   3   3      244.96      212.69      7.31 o 
  -9   3   3      433.34      403.02     10.75 o 
  -8   3   3      187.30      164.20      4.52 o 
  -7   3   3        0.83        1.34      2.21 o 
  -6   3   3       20.84       21.40      2.50 o 
  -5   3   3      781.91      824.81     15.73 o 
  -4   3   3      125.98      121.85      3.39 o 
  -3   3   3       84.95       88.28      2.23 o 
  -2   3   3       35.26       38.31      1.31 o 
  -1   3   3     2218.86     2273.65     35.03 o 
   0   3   3      339.60      412.34      6.91 o 
   1   3   3       20.77       18.66      1.01 o 
   2   3   3     1605.45     1693.19     32.98 o 
   3   3   3      229.97      225.77      4.34 o 
   4   3   3      395.48      427.72      7.44 o 
   5   3   3      737.95      834.11     17.00 o 
   6   3   3       63.67       61.56      2.94 o 
   7   3   3       44.15       39.39      2.82 o 
   8   3   3        0.02        1.29      1.86 o 
   9   3   3      137.61      149.30      5.51 o 
  10   3   3       51.02       50.02      8.33 o 
  11   3   3       11.35       13.80      3.25 o 
  12   3   3       39.93       52.18      4.51 o 
  13   3   3        1.02       -1.83      6.30 o 
 -12   4   3        8.83        6.65      4.60 o 
 -11   4   3        8.57       11.81      3.64 o 
 -10   4   3        2.62       -0.78      2.60 o 
  -9   4   3       23.62       16.15      3.82 o 
  -8   4   3      219.00      215.82      6.88 o 
  -7   4   3      144.22      144.76      4.08 o 
  -6   4   3        0.77        1.47      1.31 o 
  -5   4   3       13.58       12.33      1.40 o 
  -4   4   3      108.95       99.20      2.69 o 
  -3   4   3      421.59      476.46      8.31 o 
  -2   4   3      584.05      637.77     10.59 o 
  -1   4   3      316.80      380.34      6.60 o 
   0   4   3       13.99       13.57      0.96 o 
   1   4   3      133.79      136.85      2.92 o 
   2   4   3       52.93       49.47      2.03 o 
   3   4   3      486.49      536.04      9.13 o 
   4   4   3      188.93      149.64      3.28 o 
   5   4   3      358.00      412.61      7.45 o 
   6   4   3      105.71       96.50      3.76 o 
   7   4   3      121.68      128.10      6.07 o 
   8   4   3       43.18       34.39      2.86 o 
   9   4   3      463.30      472.15     11.70 o 
  10   4   3       11.95       14.13      3.33 o 
  11   4   3        4.03        6.65      2.94 o 
  12   4   3        0.90        0.22      3.06 o 
  13   4   3        5.75        6.81      3.77 o 
 -11   5   3       54.80       66.63      9.42 o 
 -10   5   3        0.53       -0.63      3.33 o 
  -9   5   3      125.89      102.92      4.80 o 
  -8   5   3       18.73       22.18      3.02 o 
  -7   5   3       12.79        6.55      2.34 o 
  -6   5   3       28.20       28.99      2.06 o 
  -5   5   3        3.81        0.08      1.52 o 
  -4   5   3       27.00       24.98      2.64 o 
  -3   5   3      201.68      229.75      5.39 o 
  -2   5   3      156.75      173.81      3.66 o 
  -1   5   3      443.43      575.45      9.72 o 
   0   5   3        1.17        1.83      0.82 o 
   1   5   3      671.87      773.20     12.71 o 
   2   5   3        0.91        0.57      0.77 o 
   3   5   3      294.37      338.80      6.97 o 
   4   5   3      186.99      179.64      3.89 o 
   5   5   3        4.90        3.78      1.03 o 
   6   5   3       39.45       36.77      2.52 o 
   7   5   3      258.56      279.35      7.59 o 
   8   5   3       41.72       42.73      3.20 o 
   9   5   3        0.58        0.18      2.08 o 
  10   5   3       55.66       54.09      3.79 o 
  11   5   3        3.47        5.87      2.91 o 
  12   5   3       35.17       42.26      4.56 o 
  13   5   3        5.05        0.89      6.29 o 
 -11   6   3       30.99       20.26      7.71 o 
 -10   6   3        3.94       10.43      6.47 o 
  -9   6   3       11.13       11.48      5.53 o 
  -8   6   3       27.18       17.95      5.17 o 
  -7   6   3        2.10        1.87      1.70 o 
  -6   6   3       30.28       36.52      2.52 o 
  -5   6   3      226.41      216.69      4.96 o 
  -4   6   3       21.30       19.26      1.75 o 
  -3   6   3        3.78        5.06      1.07 o 
  -2   6   3      308.52      342.84      6.44 o 
  -1   6   3     2721.61     2969.25     45.92 o 
   0   6   3       34.06       36.04      1.67 o 
   1   6   3     1588.45     1750.63     27.63 o 
   2   6   3     1226.13     1344.01     21.50 o 
   3   6   3      196.56      176.98      4.94 o 
   4   6   3      105.37      120.39      4.89 o 
   5   6   3      102.22      105.85      3.89 o 
   6   6   3        0.51        0.33      1.60 o 
   7   6   3      122.89      120.30      4.60 o 
   8   6   3       11.27        8.74      2.39 o 
   9   6   3      101.31       93.94      4.41 o 
  10   6   3        9.87        3.81      2.44 o 
  11   6   3       22.77       15.41      5.94 o 
  12   6   3        5.07       12.12      3.50 o 
 -10   7   3        0.31        3.36      6.77 o 
  -9   7   3       11.80       11.25      6.08 o 
  -8   7   3       14.33        8.39      5.60 o 
  -7   7   3      105.23      120.10      5.71 o 
  -6   7   3       27.60       23.21      5.92 o 
  -5   7   3       48.79       50.64      3.61 o 
  -4   7   3       39.93       47.94      3.54 o 
  -3   7   3       61.60       51.65      2.32 o 
  -2   7   3       56.47       71.16      4.58 o 
  -1   7   3      279.77      325.53      6.27 o 
   0   7   3        0.41        0.12      1.01 o 
   1   7   3      210.08      220.24      5.88 o 
   2   7   3       70.67       64.49      2.33 o 
   3   7   3        2.95        2.91      1.20 o 
   4   7   3        0.35        0.84      1.14 o 
   5   7   3       11.89       11.11      1.89 o 
   6   7   3       10.16       14.64      2.31 o 
   7   7   3      104.45      107.38      4.49 o 
   8   7   3       14.46       18.44      4.48 o 
   9   7   3        3.56        0.40      2.32 o 
  10   7   3        8.91       14.56      3.18 o 
  11   7   3        9.87       15.93      3.34 o 
  12   7   3        0.09       -1.91      3.38 o 
 -10   8   3       23.94       30.16      7.20 o 
  -9   8   3        2.48        4.98      5.19 o 
  -7   8   3       33.59       46.94      6.17 o 
  -6   8   3       47.37       40.81      5.28 o 
  -5   8   3      139.38      115.74      6.84 o 
  -4   8   3       12.53        9.32      2.50 o 
  -3   8   3      300.67      333.40     10.38 o 
  -2   8   3        8.15        5.07      4.21 o 
  -1   8   3       75.66       71.83      3.33 o 
   0   8   3       47.22       44.10      2.42 o 
   1   8   3        5.72        4.92      2.43 o 
   2   8   3       20.64       23.21      1.93 o 
   3   8   3      105.71      100.12      6.85 o 
   4   8   3        0.28        1.18      1.32 o 
   5   8   3       20.93       21.76      2.59 o 
   6   8   3       27.63       24.25      2.74 o 
   7   8   3      355.68      369.49      9.65 o 
   8   8   3        1.05        2.61      3.22 o 
   9   8   3        0.83       -2.28      2.28 o 
  10   8   3        4.06        3.75      2.83 o 
  11   8   3        7.78        7.77      3.42 o 
 -10   9   3        2.35        2.65      6.81 o 
  -9   9   3        0.17       -5.28      5.28 o 
  -8   9   3        0.06       -1.10      5.08 o 
  -7   9   3        4.46        5.81      3.38 o 
  -6   9   3      120.78      114.02      5.56 o 
  -5   9   3      117.68      102.03     11.83 o 
  -4   9   3      600.49      577.04     14.05 o 
  -3   9   3        0.12       -0.10      2.19 o 
  -2   9   3       30.49       37.80      3.73 o 
  -1   9   3        6.42        5.66      1.79 o 
   0   9   3        3.10        3.82      1.91 o 
   1   9   3        3.03        1.44      1.75 o 
   2   9   3       87.67       75.08      3.86 o 
   3   9   3      143.91      153.63      4.17 o 
   4   9   3       47.85       55.55      2.68 o 
   5   9   3       49.32       39.65      2.98 o 
   6   9   3      125.27      128.51      5.04 o 
   7   9   3        7.56        7.26      2.60 o 
   8   9   3        0.25        0.32      2.53 o 
   9   9   3       37.22       46.82      4.19 o 
  10   9   3        7.22        8.58      3.35 o 
  11   9   3       29.16       31.17      4.24 o 
  -9  10   3       14.06       23.44      7.29 o 
  -8  10   3        2.19       -1.37      4.92 o 
  -7  10   3       41.89       45.23      7.04 o 
  -6  10   3       40.97       43.50      4.64 o 
  -5  10   3       11.04       10.98      3.33 o 
  -4  10   3       95.09       96.52      4.94 o 
  -3  10   3      156.57      151.03      5.87 o 
  -2  10   3       66.97       56.02      9.33 o 
  -1  10   3       88.21       91.08      4.62 o 
   0  10   3       88.06      102.65      4.42 o 
   1  10   3       43.42       20.92      3.50 o 
   2  10   3       62.78       65.18      7.08 o 
   3  10   3       52.73       62.37      3.41 o 
   4  10   3      178.74      169.79      7.55 o 
   5  10   3        9.41       13.86      3.34 o 
   6  10   3       36.47       38.28      4.46 o 
   7  10   3       57.97       54.63      3.62 o 
   8  10   3       40.86       45.94      8.77 o 
   9  10   3       21.09       29.41      3.92 o 
  10  10   3        8.39        6.70      3.65 o 
  -8  11   3       11.44       22.68      7.02 o 
  -7  11   3        1.75        0.21      5.78 o 
  -6  11   3       18.71       23.53      4.30 o 
  -5  11   3        0.01       -2.61      4.30 o 
  -4  11   3       20.23       12.22      3.27 o 
  -3  11   3       19.43       18.64      3.65 o 
  -2  11   3       78.38       65.52      7.10 o 
  -1  11   3       42.64       41.36      3.33 o 
   0  11   3       67.74       72.41      4.09 o 
   1  11   3       62.33       47.91      8.00 o 
   2  11   3      291.25      323.72      9.06 o 
   3  11   3       17.63       20.84      2.95 o 
   4  11   3       14.80       12.10      3.32 o 
   5  11   3       10.84       11.27      3.61 o 
   6  11   3       48.77       46.90      4.30 o 
   7  11   3        7.15        2.68      3.48 o 
   8  11   3       21.51       33.98      4.94 o 
   9  11   3        0.16       -3.36      3.77 o 
  -7  12   3        0.00       -3.09      6.20 o 
  -6  12   3       17.59       15.76      4.45 o 
  -5  12   3        1.00        2.84      4.01 o 
  -4  12   3        8.71        8.25      4.49 o 
  -3  12   3       16.15       11.34      3.24 o 
  -2  12   3        8.60        6.10      3.05 o 
  -1  12   3        1.22       -1.15      2.65 o 
   0  12   3       73.83       64.16      4.10 o 
   1  12   3      239.84      248.66     11.67 o 
   2  12   3       54.21       49.43      3.89 o 
   3  12   3        0.55       -1.47      2.35 o 
   4  12   3        0.91        4.85      3.18 o 
   5  12   3       41.29       46.87      5.21 o 
   6  12   3       39.74       50.94      5.65 o 
   7  12   3        2.11       -2.86      3.64 o 
   8  12   3        1.97       -1.62      4.00 o 
  -5  13   3        2.49       -3.67      5.08 o 
  -4  13   3        3.00        7.26      3.76 o 
  -3  13   3        1.46        9.79      3.74 o 
  -2  13   3        0.00       -1.13      3.46 o 
  -1  13   3       43.56       53.59      4.82 o 
   0  13   3       22.00       11.90      3.40 o 
   1  13   3        0.36        1.94      3.93 o 
   2  13   3        1.71        1.48      2.96 o 
   3  13   3        3.42        4.55      3.86 o 
   4  13   3        3.10       -3.13      3.13 o 
   5  13   3        9.66        9.63      4.21 o 
   6  13   3        0.20       -3.68      3.68 o 
   7  13   3        1.83       -2.40      4.18 o 
  -3  14   3       11.05       10.81      7.47 o 
  -2  14   3        0.33        2.54      3.90 o 
  -1  14   3       10.76        8.28      4.69 o 
   0  14   3        3.96        2.52      3.40 o 
   1  14   3        2.94        4.67      3.70 o 
   2  14   3        2.00        1.55      4.46 o 
   3  14   3        1.88        2.97      4.50 o 
   4  14   3        0.36       -1.78      3.96 o 
   5  14   3        0.60       -2.15      4.37 o 
  -4 -14   4        0.25       -1.39      5.01 o 
  -3 -14   4        1.53        3.51      3.73 o 
  -2 -14   4        0.23       -2.86      3.49 o 
  -1 -14   4        5.46        3.20      3.90 o 
   0 -14   4        2.37       -1.65      3.50 o 
   1 -14   4       18.98       23.84      4.52 o 
   2 -14   4        1.32       -4.22      5.03 o 
   3 -14   4        2.72       -3.98      6.44 o 
  -6 -13   4        8.39       10.77      4.57 o 
  -5 -13   4        0.16       -2.91      2.91 o 
  -4 -13   4        5.11       -0.76      2.95 o 
  -3 -13   4        5.09        3.63      3.03 o 
  -2 -13   4       40.29       39.80      4.45 o 
  -1 -13   4       33.28       37.16      6.10 o 
   0 -13   4        0.40        0.32      3.32 o 
   1 -13   4        0.39        0.44      3.44 o 
   2 -13   4       37.28       29.11      4.41 o 
   3 -13   4        2.52        1.94      3.58 o 
   4 -13   4       23.54       29.86      5.57 o 
   5 -13   4        3.07        3.53      4.38 o 
  -8 -12   4        6.28       10.68      4.30 o 
  -7 -12   4       12.38       20.37      4.98 o 
  -6 -12   4        1.43        0.78      3.09 o 
  -5 -12   4        5.15        2.69      3.74 o 
  -4 -12   4        0.01       -2.71      2.71 o 
  -3 -12   4        2.60       -0.86      4.65 o 
  -2 -12   4        7.16        5.90      2.78 o 
  -1 -12   4        3.53        4.55      2.84 o 
   0 -12   4       22.08       25.97      4.01 o 
   1 -12   4       20.55       19.80      6.28 o 
   2 -12   4        1.02       -2.20      3.19 o 
   3 -12   4       10.01        8.64      3.68 o 
   4 -12   4        0.35        0.27      3.28 o 
   5 -12   4        1.96       -3.14      3.50 o 
   6 -12   4        0.00       -0.22      3.97 o 
   7 -12   4        0.29       -4.55      4.55 o 
  -8 -11   4        0.02       -0.07      3.45 o 
  -7 -11   4        1.68       -2.10      3.57 o 
  -6 -11   4        2.17        0.44      2.59 o 
  -5 -11   4        4.60        0.76      2.50 o 
  -4 -11   4        2.05       -2.33      2.33 o 
  -3 -11   4       17.10       13.51      2.87 o 
  -2 -11   4        2.15        4.00      2.57 o 
  -1 -11   4       10.06        5.91      2.90 o 
   0 -11   4       48.25       43.46      3.68 o 
   1 -11   4        1.15       -1.57      2.66 o 
   2 -11   4        0.29       -2.83      2.83 o 
   3 -11   4       81.22       80.90      4.84 o 
   4 -11   4        5.69        8.54      3.42 o 
   5 -11   4        0.02       -1.71      4.37 o 
   6 -11   4        6.81        4.72      3.55 o 
   7 -11   4        0.26       -0.38      4.05 o 
   8 -11   4        0.85        1.32      4.51 o 
  -8 -10   4        5.66        9.51      3.45 o 
  -7 -10   4        2.28        2.72      3.02 o 
  -6 -10   4       16.15       13.28      2.75 o 
  -5 -10   4        1.40       -1.15      2.22 o 
  -4 -10   4       98.29       90.32      4.24 o 
  -3 -10   4        1.96        0.23      2.17 o 
  -2 -10   4        0.38       -3.65      3.65 o 
  -1 -10   4        5.18        0.43      4.56 o 
   0 -10   4        1.61       -1.85      2.84 o 
   1 -10   4       17.21       20.34      3.38 o 
   2 -10   4       69.17       57.59      3.90 o 
   3 -10   4       49.37       46.46      6.00 o 
   4 -10   4      100.13       99.48      5.33 o 
   5 -10   4        8.56        5.84      3.37 o 
   6 -10   4        6.91        2.97      3.23 o 
   7 -10   4       18.81       18.40      3.98 o 
   8 -10   4        2.89        2.25      5.27 o 
   9 -10   4        1.81        0.03      4.93 o 
 -11  -9   4        6.57       12.60      6.77 o 
 -10  -9   4        2.43       -0.14      5.46 o 
  -9  -9   4        2.14       -5.08      5.08 o 
  -8  -9   4       23.69       29.27      3.29 o 
  -7  -9   4       12.03       16.34      4.54 o 
  -6  -9   4       85.62       81.38      3.82 o 
  -5  -9   4        3.03        4.04      2.08 o 
  -4  -9   4        3.57        3.50      1.98 o 
  -3  -9   4       84.69       96.30      4.11 o 
  -2  -9   4      317.68      300.63      8.16 o 
   0  -9   4       18.31       17.58      2.73 o 
   1  -9   4       24.23       23.20      2.94 o 
   2  -9   4      733.15      745.19     17.08 o 
   3  -9   4       83.34       80.21      4.56 o 
   4  -9   4       22.41       20.18      4.48 o 
   5  -9   4      105.11       93.59      4.96 o 
   6  -9   4       38.07       39.82     13.25 o 
   7  -9   4        6.27        3.88      3.82 o 
   8  -9   4        0.50        5.93      3.79 o 
   9  -9   4        0.46       -3.88      3.88 o 
  10  -9   4        0.47       -0.02      6.86 o 
 -11  -8   4        2.01        0.78      5.74 o 
 -10  -8   4       16.57       23.05      6.17 o 
  -9  -8   4        0.00       -2.17      4.55 o 
  -8  -8   4        0.04        0.76      2.20 o 
  -7  -8   4        9.83        8.72      1.97 o 
  -6  -8   4        0.89       -0.55      1.58 o 
  -5  -8   4      120.00      119.97      3.59 o 
  -4  -8   4      210.24      188.50      5.66 o 
  -3  -8   4      347.34      326.59      8.34 o 
  -2  -8   4      147.20      155.77      5.01 o 
  -1  -8   4        0.02        1.02      1.64 o 
   0  -8   4      159.06      162.55      5.37 o 
   1  -8   4        1.75        0.65      2.44 o 
   2  -8   4       23.20       21.97      2.78 o 
   3  -8   4      183.70      200.08      6.62 o 
   4  -8   4      401.65      405.18     10.81 o 
   5  -8   4       45.94       57.14     12.26 o 
   7  -8   4       13.14       11.17      3.16 o 
   8  -8   4        6.43        7.49      3.72 o 
   9  -8   4        0.00        1.77      3.45 o 
  10  -8   4        2.10       -5.90      5.90 o 
 -12  -7   4        4.28        7.68      6.36 o 
 -11  -7   4        3.49        5.26      5.28 o 
 -10  -7   4        4.18        3.73      5.30 o 
  -9  -7   4       17.18       14.52      4.89 o 
  -8  -7   4       25.02       38.42      3.26 o 
  -7  -7   4      416.23      420.18      8.44 o 
  -6  -7   4      138.35      128.10      3.94 o 
  -5  -7   4        6.40        6.47      1.42 o 
  -4  -7   4       70.80       75.01      2.56 o 
  -3  -7   4       73.09       63.81      2.31 o 
  -2  -7   4       38.07       38.83      2.24 o 
  -1  -7   4        9.93        4.50      1.43 o 
   0  -7   4       34.72       33.25      3.58 o 
   1  -7   4       14.69       14.98      2.16 o 
   2  -7   4        0.77        0.93      1.98 o 
   3  -7   4       25.39       35.37      3.14 o 
   4  -7   4       58.17       48.78      3.26 o 
   5  -7   4      105.41      106.31      6.17 o 
   7  -7   4      270.87      262.75      8.43 o 
   8  -7   4       11.29       15.17      3.72 o 
   9  -7   4        1.86        3.10      3.18 o 
  10  -7   4        3.58       -2.20      5.53 o 
  11  -7   4       11.60       12.30      6.77 o 
 -12  -6   4        4.90        8.41      6.15 o 
 -11  -6   4        2.55        6.81      5.37 o 
 -10  -6   4       13.13       15.59      5.40 o 
  -9  -6   4       21.47       23.39      5.26 o 
  -8  -6   4      135.54      127.95      3.90 o 
  -7  -6   4      263.65      281.03      6.14 o 
  -6  -6   4        2.78        2.63      1.62 o 
  -5  -6   4       91.63      100.53      2.97 o 
  -4  -6   4        0.01        1.98      1.66 o 
  -3  -6   4      127.93      130.96      3.20 o 
  -2  -6   4        0.01       -0.67      0.99 o 
  -1  -6   4     1047.62     1243.10     19.93 o 
   0  -6   4        5.34        4.72      0.69 o 
   1  -6   4      112.25      113.25      4.00 o 
   2  -6   4        0.35       -1.35      1.36 o 
   3  -6   4        4.98        1.72      1.74 o 
   4  -6   4       68.34       66.54      3.38 o 
   5  -6   4        3.28       -0.84      1.89 o 
   7  -6   4      139.71      135.12      7.05 o 
   8  -6   4       37.18       39.58      3.76 o 
   9  -6   4       33.46       32.06      6.36 o 
  10  -6   4       12.64       12.37      5.28 o 
  11  -6   4        0.35        1.05      5.92 o 
  12  -6   4        0.89        0.85      5.05 o 
 -12  -5   4       39.74       39.76      7.57 o 
 -11  -5   4       36.05       32.06      6.65 o 
 -10  -5   4       10.44       11.82      4.80 o 
  -9  -5   4       74.11       80.64      6.77 o 
  -8  -5   4        0.67        3.70      1.69 o 
  -7  -5   4       51.02       45.46      2.35 o 
  -6  -5   4      197.79      194.76      4.48 o 
  -5  -5   4       10.60       13.80      2.13 o 
  -4  -5   4       12.57       11.61      2.39 o 
  -3  -5   4        2.56        0.91      0.82 o 
  -2  -5   4      749.28      797.28     13.07 o 
  -1  -5   4      672.94      752.72     12.37 o 
   0  -5   4      801.38      935.56     15.14 o 
   1  -5   4        2.20        1.02      0.92 o 
   2  -5   4       54.60       60.82      1.97 o 
   3  -5   4       83.73       71.18      2.29 o 
   4  -5   4      137.94      152.76      3.75 o 
   5  -5   4       38.54       37.90      2.24 o 
   6  -5   4       19.34       12.02      4.91 o 
   7  -5   4       53.71       50.54      5.09 o 
   8  -5   4       30.40       39.83      9.51 o 
   9  -5   4       49.40       47.47      6.38 o 
  10  -5   4        4.60        1.92      4.98 o 
  11  -5   4       24.93       26.68      5.56 o 
  12  -5   4        1.23       16.67      5.14 o 
 -13  -4   4       17.39       16.69      7.00 o 
 -12  -4   4        0.99       -2.45      5.30 o 
 -11  -4   4       23.97       16.62      5.60 o 
 -10  -4   4      118.87      119.26      8.60 o 
  -9  -4   4      173.50      184.10      8.65 o 
  -8  -4   4      628.87      596.15     10.98 o 
  -7  -4   4      222.84      215.65      4.88 o 
  -6  -4   4      286.68      310.33      6.21 o 
  -5  -4   4      114.30      103.67      3.13 o 
  -4  -4   4       11.98       12.52      1.13 o 
  -3  -4   4      179.54      188.33      3.83 o 
  -2  -4   4     1450.32     1607.99     29.98 o 
  -1  -4   4     3366.16     3708.53     56.85 o 
   0  -4   4     5105.84     5583.12     85.04 o 
   1  -4   4     2683.69     2987.92     46.13 o 
   2  -4   4     1981.52     2189.02     34.20 o 
   3  -4   4        4.08        3.10      1.01 o 
   4  -4   4       98.11       91.18      2.74 o 
   5  -4   4        0.03        0.35      1.14 o 
   6  -4   4        3.48        1.97      1.60 o 
   7  -4   4       36.31       28.75      2.38 o 
   8  -4   4        2.28        3.09      1.87 o 
   9  -4   4      216.78      216.41      7.32 o 
  11  -4   4        0.00       -0.80      3.93 o 
  12  -4   4       12.96       17.22      5.10 o 
 -13  -3   4        2.80       -1.74      6.26 o 
 -12  -3   4        5.52        5.10      4.76 o 
 -11  -3   4        5.33        7.39      4.50 o 
 -10  -3   4        0.12       -3.91      3.91 o 
  -9  -3   4       81.79       85.35      4.64 o 
  -8  -3   4       34.82       30.35      3.32 o 
  -7  -3   4       19.87       23.30      2.91 o 
  -6  -3   4        2.44        2.69      1.08 o 
  -5  -3   4      356.48      383.54      7.05 o 
  -4  -3   4      513.42      541.37      9.27 o 
  -3  -3   4        6.27        6.71      2.51 o 
  -2  -3   4      311.52      339.47      6.93 o 
  -1  -3   4      741.15      795.81     12.78 o 
   0  -3   4     6339.70     6651.65    101.07 o 
   1  -3   4        2.70        1.70      0.64 o 
   2  -3   4      666.59      787.07     12.93 o 
   3  -3   4       18.35       10.53      1.32 o 
   4  -3   4       34.25       30.44      1.71 o 
   5  -3   4       10.26        8.61      1.79 o 
   6  -3   4      169.70      208.30      5.85 o 
   7  -3   4      195.03      181.44      4.66 o 
   8  -3   4       73.82       70.74      4.04 o 
   9  -3   4       96.69       94.26      4.52 o 
  10  -3   4       83.69       82.85      4.59 o 
  11  -3   4       13.75       14.06      3.46 o 
  12  -3   4        7.43        5.16      3.64 o 
  13  -3   4        0.84        2.93      4.89 o 
 -12  -2   4       20.48       13.51      5.97 o 
 -11  -2   4       56.53       61.37      7.45 o 
 -10  -2   4        5.25       -1.97      4.09 o 
  -9  -2   4        9.71        5.12      2.64 o 
  -8  -2   4        1.04        1.06      3.19 o 
  -7  -2   4       19.32       10.95      2.79 o 
  -6  -2   4        3.51        3.54      0.96 o 
  -5  -2   4        7.23        6.86      1.06 o 
  -4  -2   4      483.31      539.93      9.11 o 
  -3  -2   4      351.71      349.35      6.07 o 
  -2  -2   4     1801.56     1804.28     58.66 o 
  -1  -2   4     3629.63     3688.42     56.31 o 
   0  -2   4       64.19       64.54      1.66 o 
   1  -2   4     2582.99     2751.50     42.32 o 
   2  -2   4      145.17      162.39      3.40 o 
   3  -2   4        6.36        4.42      0.92 o 
   4  -2   4     1630.10     1670.02     26.51 o 
   5  -2   4       76.70       79.48      2.58 o 
   6  -2   4       25.17       22.81      3.51 o 
   7  -2   4       17.66       12.68      2.78 o 
   8  -2   4       44.11       44.07      3.21 o 
   9  -2   4        6.91        8.09      3.44 o 
  10  -2   4       33.79       33.10      7.31 o 
  11  -2   4        7.43        5.62      4.76 o 
  12  -2   4       46.25       60.70      5.06 o 
  13  -2   4        0.24       -3.38      3.65 o 
 -13  -1   4        0.81        8.16      5.14 o 
 -11  -1   4       50.13       60.27      7.50 o 
 -10  -1   4        1.23       -1.07      2.94 o 
  -9  -1   4       14.54       12.34      2.84 o 
  -8  -1   4       45.67       50.19      3.68 o 
  -7  -1   4       28.70       38.34      2.00 o 
  -6  -1   4        0.98        0.00      0.93 o 
  -5  -1   4      525.34      504.86     10.58 o 
  -4  -1   4      171.36      203.33      3.97 o 
  -3  -1   4      241.80      259.91      5.54 o 
  -2  -1   4      247.25      272.62      4.70 o 
  -1  -1   4     4797.55     4856.10     74.02 o 
   0  -1   4     9265.54     8612.70    255.49 o 
   1  -1   4     1577.60     1625.64     25.24 o 
   2  -1   4      256.42      261.44      4.80 o 
   3  -1   4      390.04      468.09      8.11 o 
   4  -1   4     1478.54     1694.95     26.81 o 
   5  -1   4      384.06      447.88      8.20 o 
   6  -1   4      342.13      357.70      6.89 o 
   7  -1   4      145.81      148.00      3.83 o 
   8  -1   4       34.92       33.39      3.11 o 
   9  -1   4       32.85       34.34      9.55 o 
  10  -1   4        7.63        4.27      2.36 o 
  11  -1   4       81.92       83.82      4.64 o 
  12  -1   4        0.03       -0.16      3.18 o 
  13  -1   4        0.22        1.41      3.83 o 
 -13   0   4      141.89      146.33      9.03 o 
 -12   0   4        0.48        5.56      4.21 o 
 -10   0   4       17.47       12.85      4.39 o 
  -9   0   4        5.16        1.53      3.51 o 
  -8   0   4       26.88       35.34      3.42 o 
  -7   0   4       25.50       35.23      4.05 o 
  -6   0   4      561.80      594.84     10.34 o 
  -5   0   4     5223.66     5727.07     87.49 o 
  -4   0   4     8849.10     9717.16    147.71 o 
  -3   0   4     5243.59     4985.04     91.78 o 
  -2   0   4       27.07       16.77      1.22 o 
  -1   0   4      783.67      739.02     41.48 o 
   0   0   4     8724.84     8358.63    170.40 o 
   1   0   4      311.58      309.40      5.27 o 
   2   0   4     2113.20     2247.04     34.65 o 
   3   0   4        0.65        0.91      0.73 o 
   4   0   4     6042.13     6844.33    104.29 o 
   5   0   4     2936.18     3034.33     47.02 o 
   6   0   4      620.40      675.32     11.63 o 
   7   0   4        1.05        1.54      1.61 o 
   8   0   4       37.87       39.64      3.04 o 
   9   0   4       91.25       86.61      6.92 o 
  10   0   4       86.40       98.02      4.77 o 
  11   0   4       29.60       22.82      3.51 o 
  12   0   4       28.76       26.67      3.99 o 
  13   0   4        2.21       -3.51      3.51 o 
 -13   1   4       13.76       18.09      5.74 o 
 -12   1   4       14.41       14.18      4.73 o 
 -11   1   4        0.00        3.89      3.68 o 
 -10   1   4       47.18       52.11      4.09 o 
  -9   1   4       15.19        9.24      4.17 o 
  -8   1   4       62.07       50.76      3.32 o 
  -7   1   4      183.03      185.80      4.31 o 
  -6   1   4      209.08      229.32      4.82 o 
  -5   1   4      190.57      172.17      3.71 o 
  -4   1   4      475.85      560.26     11.37 o 
  -3   1   4       15.88       21.72      2.51 o 
  -2   1   4      173.42      170.49      3.45 o 
  -1   1   4       54.26       68.30      3.29 o 
   0   1   4    11582.14    10365.85    551.03 o 
   1   1   4      320.23      347.07      5.88 o 
   2   1   4     1943.17     2013.58     31.16 o 
   3   1   4     3394.65     3301.29     93.08 o 
   4   1   4     1200.63     1156.08     95.53 o 
   5   1   4      422.83      241.52      9.28 o 
   6   1   4      151.06      157.51      4.03 o 
   7   1   4        1.05       -0.99      1.48 o 
   9   1   4       48.93       47.26      4.30 o 
  10   1   4        4.94        4.73      3.20 o 
  11   1   4       33.91       28.76      5.85 o 
  12   1   4        8.57        9.11      4.72 o 
  13   1   4       22.38       33.25      5.04 o 
 -13   2   4       21.85       32.42      5.97 o 
 -12   2   4        6.02        9.01      4.53 o 
 -11   2   4        0.49       -0.70      3.07 o 
 -10   2   4      123.30      116.69      5.38 o 
  -9   2   4      184.40      179.93      7.79 o 
  -8   2   4        1.16        1.81      2.15 o 
  -7   2   4        1.36        2.00      1.25 o 
  -6   2   4       18.17       20.29      1.69 o 
  -5   2   4      114.10      106.63      3.48 o 
  -4   2   4       39.43       44.03      1.84 o 
  -3   2   4      177.67      176.22      3.53 o 
  -2   2   4      264.10      273.12      4.86 o 
  -1   2   4     2210.88     2376.67     36.56 o 
   0   2   4       18.83       18.91      0.92 o 
   1   2   4     2130.66     2192.27     33.80 o 
   2   2   4       13.89       19.78      1.06 o 
   3   2   4      122.59       96.52      3.05 o 
   4   2   4     1665.38     1779.00     33.85 o 
   5   2   4       27.93       25.37      2.08 o 
   6   2   4       32.35       26.97      2.30 o 
   7   2   4      178.16      156.13      6.06 o 
   8   2   4      175.52      173.66      5.77 o 
   9   2   4       53.50       49.36      3.76 o 
  10   2   4        3.58       -0.44      2.52 o 
  11   2   4       13.06        9.90      5.08 o 
  12   2   4       24.20       36.51      4.34 o 
  13   2   4        0.51        1.30      3.64 o 
 -12   3   4        8.23       13.42      4.96 o 
 -11   3   4        3.26       -2.36      3.05 o 
 -10   3   4        2.17       -0.50      3.42 o 
  -9   3   4        6.59        3.01      2.95 o 
  -8   3   4        0.13        2.24      2.13 o 
  -7   3   4        9.67        9.41      1.69 o 
  -6   3   4      245.47      266.87      5.65 o 
  -5   3   4      227.76      267.37      8.13 o 
  -4   3   4      290.44      304.46      5.79 o 
  -3   3   4        0.09       -0.05      0.80 o 
  -2   3   4      189.10      225.57      4.24 o 
  -1   3   4     1891.18     2026.54     31.33 o 
   0   3   4     3777.37     4096.29     62.60 o 
   1   3   4      683.46      696.50     11.36 o 
   2   3   4     1487.24     1685.65     28.72 o 
   3   3   4       55.74       53.64      1.56 o 
   4   3   4     1236.63     1310.14     25.46 o 
   5   3   4      975.30      976.76     22.54 o 
   6   3   4      456.19      526.13     11.83 o 
   7   3   4        3.03        2.15      1.65 o 
   8   3   4       50.74       41.40      3.36 o 
   9   3   4      346.88      333.58      9.20 o 
  10   3   4      164.88      178.60      9.40 o 
  11   3   4       15.02       10.35      4.46 o 
  12   3   4       39.10       45.14      4.75 o 
  13   3   4        0.35       -3.55      3.55 o 
 -12   4   4        2.18        3.25      4.16 o 
 -11   4   4       31.18       35.14      7.27 o 
 -10   4   4      166.09      154.76      6.17 o 
  -9   4   4        0.81       -1.32      3.44 o 
  -8   4   4     1160.70     1091.49     23.66 o 
  -7   4   4      277.81      283.50      7.84 o 
  -6   4   4      134.37      152.60      3.98 o 
  -5   4   4        3.22        1.51      1.10 o 
  -4   4   4       94.12       86.54      2.69 o 
  -3   4   4      380.07      455.24      8.01 o 
  -2   4   4     4471.14     4829.60     73.85 o 
  -1   4   4     2297.67     2687.20     43.86 o 
   0   4   4     5588.32     6162.82     93.86 o 
   1   4   4      948.59     1100.24     17.60 o 
   2   4   4     1545.03     1570.77     24.73 o 
   3   4   4      664.86      706.04     14.80 o 
   4   4   4        3.64        2.97      0.81 o 
   5   4   4       21.40       17.83      2.41 o 
   6   4   4        3.67        2.12      2.48 o 
   7   4   4       67.56       50.53      3.30 o 
   8   4   4      130.70      130.38      5.05 o 
   9   4   4       62.01       59.64      3.99 o 
  10   4   4        7.88        9.72      2.86 o 
  11   4   4        0.36       -1.14      2.77 o 
  12   4   4       25.64       31.17      4.43 o 
  13   4   4        6.09        5.70      7.04 o 
 -11   5   4       24.75       34.96      8.16 o 
 -10   5   4       22.30       31.76      3.95 o 
  -9   5   4       20.55       28.88      3.41 o 
  -8   5   4      105.62      118.21      4.98 o 
  -7   5   4       62.63       56.76      3.35 o 
  -6   5   4       54.11       57.48      4.22 o 
  -5   5   4        2.41        1.69      1.18 o 
  -4   5   4       12.32       11.21      1.33 o 
  -3   5   4       25.90       20.18      1.63 o 
  -2   5   4      266.14      259.96      5.04 o 
  -1   5   4      217.22      257.15      5.14 o 
   0   5   4     2497.45     2778.26     43.00 o 
   1   5   4       32.71       40.31      1.63 o 
   2   5   4      236.05      239.87     10.42 o 
   3   5   4        1.63        0.39      0.87 o 
   4   5   4       28.16       23.17      1.45 o 
   5   5   4       32.33       42.28      3.02 o 
   6   5   4       31.73       31.24      2.60 o 
   7   5   4       98.72      101.72      4.23 o 
   8   5   4       19.26       12.12      2.57 o 
   9   5   4        1.22        5.27      2.72 o 
  10   5   4        3.18        1.20      2.56 o 
  11   5   4       11.69       13.59      3.33 o 
  12   5   4        0.00        0.33      3.21 o 
 -11   6   4        0.29       -1.55      6.77 o 
 -10   6   4        4.32        6.65      6.33 o 
  -9   6   4        7.61        1.49      5.49 o 
  -8   6   4       28.22       38.28     11.46 o 
  -7   6   4        1.44        4.66      2.13 o 
  -6   6   4      117.66      141.04      4.03 o 
  -5   6   4        0.05        0.95      1.27 o 
  -4   6   4        2.19       -1.12      1.12 o 
  -3   6   4      126.43      134.20      3.89 o 
  -2   6   4      413.49      478.61     10.57 o 
  -1   6   4     1096.46     1276.79     20.60 o 
   0   6   4       31.12       40.28      2.07 o 
   1   6   4        2.35        3.04      1.83 o 
   2   6   4        4.19        2.17      1.36 o 
   3   6   4       59.19       71.05      2.36 o 
   4   6   4        8.60        6.69      1.39 o 
   5   6   4        0.39       -0.69      1.47 o 
   6   6   4       49.68       46.03      2.90 o 
   7   6   4       45.76       34.97      2.87 o 
   8   6   4       55.36       54.83      3.71 o 
   9   6   4       96.04      106.20      4.72 o 
  10   6   4        0.34        0.50      2.64 o 
  11   6   4       35.19       48.10      4.37 o 
  12   6   4        0.02        3.48      3.28 o 
 -11   7   4        5.55       -7.20      7.20 o 
 -10   7   4        2.85        5.85      6.81 o 
  -9   7   4       12.38       16.74      6.17 o 
  -8   7   4        5.42        3.06      5.42 o 
  -7   7   4       22.82        7.77      4.82 o 
  -6   7   4       51.02       46.17      7.42 o 
  -5   7   4       37.08       33.59      3.65 o 
  -4   7   4      412.55      414.67      8.05 o 
  -3   7   4       36.82       42.68      2.06 o 
  -2   7   4        7.01        8.54      2.09 o 
  -1   7   4      349.20      334.73      6.45 o 
   0   7   4        7.13        5.14      1.64 o 
   1   7   4       80.69       67.23      2.33 o 
   2   7   4        2.56        1.53      1.04 o 
   3   7   4      263.55      286.46      5.86 o 
   4   7   4        3.08        1.55      1.25 o 
   5   7   4      133.68      139.64      4.82 o 
   6   7   4        0.76        0.39      1.89 o 
   7   7   4       26.33       23.46      2.84 o 
   8   7   4       53.13       52.35      4.47 o 
   9   7   4       38.65       40.41      3.73 o 
  10   7   4        9.79       14.21      3.24 o 
  11   7   4       21.59       25.74      3.90 o 
  12   7   4        0.17       -3.46      3.46 o 
  -9   8   4        2.98       -4.80      6.42 o 
  -8   8   4        3.46        3.86      5.69 o 
  -7   8   4        7.44        7.87      5.58 o 
  -6   8   4      176.58      179.41      7.00 o 
  -5   8   4      362.79      379.43     19.68 o 
  -4   8   4      288.99      282.38      8.39 o 
  -3   8   4      419.45      413.21     10.37 o 
  -2   8   4      109.93      105.91      4.07 o 
  -1   8   4       77.45       87.97      3.01 o 
   0   8   4      145.27      145.21      3.69 o 
   1   8   4       20.97       28.55      1.92 o 
   2   8   4      105.64      101.31      3.97 o 
   3   8   4      329.16      358.76      7.18 o 
   4   8   4        3.54        2.41      2.26 o 
   5   8   4       21.11       21.20      2.53 o 
   6   8   4       20.78       18.43      2.71 o 
   7   8   4      119.49      126.42      4.98 o 
   8   8   4       25.45       29.68      3.43 o 
   9   8   4       20.93       19.20      3.94 o 
  10   8   4       12.61       11.94      3.00 o 
  11   8   4        1.63        2.73      5.59 o 
 -10   9   4        1.62        0.34      6.22 o 
  -9   9   4        0.01       -0.69      4.96 o 
  -8   9   4       21.38       20.19      6.47 o 
  -7   9   4       21.12       19.16      5.83 o 
  -6   9   4       36.36       35.01      4.24 o 
  -5   9   4       46.82       59.91      4.46 o 
  -4   9   4       40.39       47.82      4.14 o 
  -3   9   4        0.83       -1.53      3.85 o 
  -2   9   4       35.04       31.78      2.98 o 
  -1   9   4       66.13       68.90      3.49 o 
   0   9   4       54.80       49.01      2.86 o 
   1   9   4       13.54       19.84      4.32 o 
   2   9   4       29.59       14.51      2.78 o 
   3   9   4      193.28      208.69      5.15 o 
   4   9   4       49.37       47.97      6.55 o 
   5   9   4       26.95       37.35      3.50 o 
   6   9   4       58.76       56.94      7.52 o 
   7   9   4        6.04        7.56      2.64 o 
   8   9   4       85.82       88.26      4.57 o 
   9   9   4        7.66       13.93      3.13 o 
  10   9   4        0.65       -0.46      3.04 o 
  11   9   4        8.67        7.90      8.97 o 
  -9  10   4        0.03        5.85      6.70 o 
  -8  10   4       17.32       26.27      6.86 o 
  -7  10   4       11.89        6.17      4.80 o 
  -6  10   4        0.52        2.00      3.15 o 
  -5  10   4       17.26       12.63      3.58 o 
  -4  10   4        0.13        2.68      2.87 o 
  -3  10   4       46.06       41.42      4.49 o 
  -2  10   4        1.01       -1.68      2.25 o 
  -1  10   4       23.99       29.13      3.08 o 
   0  10   4       69.10       74.53      3.80 o 
   1  10   4      132.08      134.02      4.95 o 
   2  10   4      692.99      711.16     23.92 o 
   3  10   4      107.04      108.97      4.47 o 
   4  10   4       97.10      103.23      5.88 o 
   5  10   4       19.24       26.36      3.75 o 
   6  10   4        0.03       -3.54      4.26 o 
   7  10   4        1.07       -0.82      3.08 o 
   8  10   4        0.29        0.72      2.57 o 
   9  10   4       26.54       30.74      4.01 o 
  10  10   4        4.09        6.92      3.57 o 
  -8  11   4       43.56       67.57      9.67 o 
  -7  11   4        7.13       12.67      6.22 o 
  -6  11   4       16.08       22.13      6.10 o 
  -5  11   4        0.13       -1.16      3.24 o 
  -4  11   4        0.15        2.16      4.72 o 
  -3  11   4        2.22        0.21      2.74 o 
  -2  11   4        0.20        2.13      2.67 o 
  -1  11   4       15.65       11.69      2.83 o 
   0  11   4      110.97      124.20      5.09 o 
   1  11   4       25.14       25.51      6.79 o 
   2  11   4       16.98       18.17      3.40 o 
   3  11   4      118.20      112.59      6.20 o 
   4  11   4       73.44       74.58      5.19 o 
   5  11   4        0.00        1.23      2.90 o 
   6  11   4       11.74       10.79      3.66 o 
   7  11   4        7.90        4.55      3.59 o 
   8  11   4       10.19       10.63      3.86 o 
   9  11   4       25.03       32.35      5.10 o 
  -7  12   4       10.88       -0.59      6.63 o 
  -6  12   4        3.26        9.72      6.33 o 
  -5  12   4        0.10       -1.97      3.71 o 
  -4  12   4        5.35        5.51      3.98 o 
  -3  12   4        5.52        2.69      3.21 o 
  -2  12   4        5.66        5.20      2.87 o 
  -1  12   4       31.07       28.52      3.65 o 
   0  12   4       11.12        7.01      2.97 o 
   1  12   4        4.82        0.82      2.55 o 
   2  12   4        1.18        2.04      2.76 o 
   3  12   4        0.11        1.35      2.93 o 
   4  12   4        0.36        1.74      3.36 o 
   5  12   4        0.13       -1.17      2.90 o 
   6  12   4        4.63        3.04      3.61 o 
   7  12   4        2.22        4.96      3.98 o 
   8  12   4        3.24        3.77      3.59 o 
  -5  13   4        1.18        2.33      6.62 o 
  -4  13   4        2.38        3.45      4.08 o 
  -3  13   4        1.74       -0.22      7.35 o 
  -2  13   4       12.18        5.61      5.19 o 
  -1  13   4        0.17        1.94      3.37 o 
   0  13   4        0.16       -1.83      3.06 o 
   1  13   4       32.67       23.62      8.60 o 
   2  13   4       73.31       80.53      4.87 o 
   3  13   4        4.01        3.86      3.70 o 
   4  13   4        0.01       -2.56      3.50 o 
   5  13   4        0.01       -0.75      3.32 o 
   6  13   4        0.17       -0.46      3.50 o 
   7  13   4        0.07       -1.62      4.00 o 
  -3  14   4        7.79        5.39      6.12 o 
  -2  14   4       16.55       25.58      4.62 o 
  -1  14   4       17.81       17.82      4.10 o 
   0  14   4       16.69       12.14      3.93 o 
   1  14   4        9.08        5.55      3.45 o 
   2  14   4       19.16       17.40      5.12 o 
   3  14   4        7.93        9.01      4.62 o 
   4  14   4        0.80       -3.04      4.00 o 
  -4 -14   5        1.90        4.79      4.01 o 
  -3 -14   5        0.43       -0.38      3.79 o 
  -2 -14   5        0.99       -2.72      3.78 o 
  -1 -14   5        2.95        3.32      3.60 o 
   0 -14   5        2.92       -2.27      3.65 o 
   1 -14   5        1.73        0.15      4.03 o 
   2 -14   5        0.08       -3.82      3.85 o 
  -6 -13   5        0.75       -3.13      4.05 o 
  -5 -13   5        0.98        1.27      3.33 o 
  -4 -13   5        0.05       -1.74      4.60 o 
  -3 -13   5        1.82       -1.40      3.42 o 
  -2 -13   5        1.16        2.77      3.07 o 
  -1 -13   5        7.89        6.15      3.55 o 
   0 -13   5       14.21       16.96      3.66 o 
   1 -13   5        0.22       -1.74      3.41 o 
   2 -13   5       18.31       23.09      4.44 o 
   3 -13   5       14.45       13.54      4.42 o 
   4 -13   5        3.38        4.32      4.22 o 
   5 -13   5        0.01       -2.02      4.14 o 
  -7 -12   5        0.01       -1.90      4.00 o 
  -6 -12   5        1.77        1.20      3.29 o 
  -5 -12   5        0.48        1.91      2.88 o 
  -4 -12   5        1.19        5.21      2.95 o 
  -3 -12   5       12.54       12.77      3.33 o 
  -2 -12   5        1.24        1.29      2.90 o 
  -1 -12   5        0.48       -1.06      2.66 o 
   0 -12   5        0.03        1.49      3.04 o 
   1 -12   5       19.48       20.45      3.84 o 
   2 -12   5       27.88       33.78      4.35 o 
   3 -12   5        0.01        1.99      3.43 o 
   4 -12   5        1.46       -0.96      3.42 o 
   5 -12   5        2.38        3.46      3.99 o 
   6 -12   5        1.27       -2.13      4.18 o 
  -7 -11   5        0.61       -2.31      3.66 o 
  -6 -11   5        0.72        0.13      2.82 o 
  -5 -11   5       31.13       26.79      8.70 o 
  -4 -11   5       60.53       54.88      3.62 o 
  -3 -11   5       21.89       17.56      4.77 o 
  -2 -11   5        3.03        1.15      4.26 o 
  -1 -11   5       15.17        8.65      2.85 o 
   0 -11   5       10.96       12.53      3.25 o 
   1 -11   5        5.13        4.32      2.63 o 
   2 -11   5       24.66       24.59      3.85 o 
   3 -11   5        0.43        3.75      3.11 o 
   4 -11   5       13.78       12.54      3.62 o 
   5 -11   5       12.18        7.77      4.94 o 
   6 -11   5        1.19       -0.61      3.39 o 
   7 -11   5        0.01        2.40      3.97 o 
   8 -11   5       12.36       12.28      8.46 o 
  -7 -10   5       41.39       42.67      3.64 o 
  -6 -10   5       64.41       65.22      3.82 o 
  -5 -10   5        0.13        0.07      2.30 o 
  -4 -10   5      100.22       89.99      4.30 o 
  -3 -10   5        0.78        0.76      2.23 o 
  -2 -10   5       40.39       45.46      5.13 o 
  -1 -10   5        2.79        1.15      2.28 o 
   0 -10   5       23.64       25.18      4.00 o 
   1 -10   5        2.19        2.19      2.35 o 
   2 -10   5       13.25       15.52      3.56 o 
   3 -10   5       98.79       86.44      4.78 o 
   4 -10   5       10.29       15.23      3.56 o 
   5 -10   5        0.22       -1.99      3.01 o 
   6 -10   5        2.31        1.02      3.24 o 
   7 -10   5       14.24       13.60      4.04 o 
   8 -10   5       23.98       32.03      6.69 o 
   9 -10   5        7.71        7.12      5.45 o 
  -7  -9   5       33.40       38.56      8.29 o 
  -6  -9   5       40.18       43.84      3.21 o 
  -5  -9   5      300.81      298.78      9.42 o 
  -4  -9   5        7.57        9.47      2.42 o 
  -3  -9   5      190.29      172.24      5.67 o 
  -2  -9   5       65.91       54.70      3.24 o 
  -1  -9   5        6.09        6.02      2.46 o 
   0  -9   5        0.00        0.16      2.38 o 
   1  -9   5        7.92       12.61      2.54 o 
   2  -9   5       10.86        8.46      2.58 o 
   3  -9   5      143.31      141.03      5.76 o 
   4  -9   5      282.23      262.67      8.44 o 
   5  -9   5       17.67       20.39      3.60 o 
   6  -9   5        8.66        7.70      3.09 o 
   7  -9   5        3.86        4.38      3.45 o 
   8  -9   5        5.22        1.63      3.61 o 
   9  -9   5        4.69        6.23      4.23 o 
 -10  -8   5        1.58        6.63      5.51 o 
  -9  -8   5       34.83       47.12      6.56 o 
  -8  -8   5       26.62       26.44      3.75 o 
  -7  -8   5       40.98       45.02      3.00 o 
  -6  -8   5      128.35      123.67      3.78 o 
  -5  -8   5       49.12       49.09      2.47 o 
  -4  -8   5      134.03      131.50      4.66 o 
  -3  -8   5        3.49        4.93      1.92 o 
  -2  -8   5        0.25        0.85      1.61 o 
  -1  -8   5      117.68      112.29      4.31 o 
   0  -8   5       31.06       31.30      2.65 o 
   1  -8   5        0.36        0.78      1.75 o 
   2  -8   5       36.46       35.78      6.18 o 
   3  -8   5       78.54       84.73      4.15 o 
   4  -8   5      107.18      101.59      4.81 o 
   5  -8   5       29.66       33.48      3.88 o 
   6  -8   5       74.47       78.06      4.53 o 
   7  -8   5        0.49       -1.56      2.82 o 
   8  -8   5       55.13       56.89      5.15 o 
   9  -8   5        5.71       11.78      6.04 o 
  10  -8   5        1.46        4.76      6.20 o 
 -11  -7   5        0.87       -5.30      5.30 o 
 -10  -7   5       20.94       15.43      5.67 o 
  -9  -7   5       18.08       18.70      5.65 o 
  -8  -7   5        0.08       -2.73      3.33 o 
  -7  -7   5       85.82       74.47      3.03 o 
  -6  -7   5       99.01      112.80      9.00 o 
  -5  -7   5      161.98      165.66      4.46 o 
  -4  -7   5        0.19        0.68      1.26 o 
  -3  -7   5      117.61      129.07      3.36 o 
  -2  -7   5       39.59       34.38      3.09 o 
  -1  -7   5        5.18        0.99      1.35 o 
   0  -7   5        0.16       -0.27      1.49 o 
   1  -7   5       13.28       10.66      2.00 o 
   2  -7   5        3.18        1.82      1.70 o 
   3  -7   5      152.94      159.93      5.52 o 
   4  -7   5       66.71       70.01      3.85 o 
   5  -7   5      591.58      581.62     14.16 o 
   6  -7   5      119.34      127.08      5.54 o 
   7  -7   5       75.18       67.67     13.86 o 
   8  -7   5        0.55       -2.87      2.87 o 
   9  -7   5        7.69        1.94      4.64 o 
  10  -7   5        8.00        3.02      5.05 o 
  11  -7   5        5.58        7.50      6.79 o 
 -11  -6   5        0.00        4.23      5.17 o 
 -10  -6   5       25.46       19.66      5.69 o 
  -9  -6   5        3.45        3.27      4.16 o 
  -8  -6   5      417.65      449.85     13.02 o 
  -7  -6   5      109.57       95.68      3.22 o 
  -6  -6   5        5.17        4.83      1.50 o 
  -5  -6   5       47.04       43.16      4.15 o 
  -4  -6   5       20.30       14.94      2.63 o 
  -3  -6   5        8.93        6.67      1.43 o 
  -2  -6   5      407.23      374.37      7.96 o 
  -1  -6   5      262.56      268.57      5.20 o 
   0  -6   5        6.79        7.96      0.92 o 
   1  -6   5       90.41       79.94      3.36 o 
   2  -6   5      192.36      204.90      6.02 o 
   3  -6   5      309.81      317.14      8.38 o 
   4  -6   5       42.52       45.08      3.00 o 
   5  -6   5       64.90       67.53      3.73 o 
   6  -6   5        6.77        7.88      3.29 o 
   7  -6   5        0.12        1.89      2.33 o 
   8  -6   5        2.58        2.70      2.81 o 
   9  -6   5        7.48        5.51      4.87 o 
  10  -6   5       12.92        4.64      5.10 o 
  11  -6   5        4.40        2.38      6.10 o 
 -11  -5   5        2.75        1.03      5.37 o 
 -10  -5   5      140.26      140.85      9.12 o 
  -9  -5   5       26.04       22.99      6.57 o 
  -8  -5   5      148.68      142.01      5.58 o 
  -7  -5   5       80.14       61.82      2.94 o 
  -6  -5   5      226.58      224.38      4.99 o 
  -5  -5   5      121.60      119.39      3.17 o 
  -4  -5   5      333.65      305.92      5.89 o 
  -3  -5   5       84.96       76.53      2.24 o 
  -2  -5   5       19.09       24.57      3.13 o 
  -1  -5   5      280.04      247.62      4.77 o 
   0  -5   5     3323.88     3971.94     61.11 o 
   1  -5   5     1369.37     1577.48     25.06 o 
   2  -5   5      140.99      136.75      3.28 o 
   3  -5   5       36.79       41.55      1.94 o 
   4  -5   5        8.43        6.59      1.56 o 
   5  -5   5      297.70      293.74      6.26 o 
   6  -5   5        0.46        0.08      1.93 o 
   8  -5   5      115.13      118.93      5.22 o 
   9  -5   5        4.36       -3.18      4.34 o 
  10  -5   5       46.47       57.46      7.71 o 
  11  -5   5       30.33       35.87      5.94 o 
  12  -5   5        1.53       -0.07      5.01 o 
 -10  -4   5      112.27      107.44      7.80 o 
  -9  -4   5       30.52       23.96      3.59 o 
  -8  -4   5        2.24       -0.14      2.28 o 
  -7  -4   5        0.60       -0.84      1.22 o 
  -6  -4   5        0.12       -1.08      1.08 o 
  -5  -4   5       43.51       42.79      1.78 o 
  -4  -4   5      233.89      238.76      4.76 o 
  -3  -4   5       52.23       46.98      1.70 o 
  -2  -4   5      259.09      291.69      5.37 o 
  -1  -4   5     2261.74     2425.29     37.58 o 
   0  -4   5       24.69       34.36      3.99 o 
   1  -4   5      398.51      439.31      7.73 o 
   2  -4   5     1248.55     1356.76     21.71 o 
   3  -4   5       10.41        8.15      1.21 o 
   4  -4   5       36.33       45.24      2.19 o 
   5  -4   5      126.79      125.01      3.56 o 
   6  -4   5        3.93        1.98      1.57 o 
   7  -4   5        0.72       -0.44      1.60 o 
   8  -4   5       43.16       42.65      3.87 o 
   9  -4   5        0.17        3.75      3.00 o 
  10  -4   5       26.59       29.56      4.87 o 
  11  -4   5        0.19       -3.29      3.98 o 
  12  -4   5        9.63       26.45      5.83 o 
 -13  -3   5       11.32       33.43      6.38 o 
 -12  -3   5        7.86        9.15      4.57 o 
  -9  -3   5       11.76        8.21      2.72 o 
  -8  -3   5       17.13        8.73      6.15 o 
  -7  -3   5      397.48      402.88      9.12 o 
  -6  -3   5        0.43       -0.22      0.99 o 
  -5  -3   5       40.40       33.50      1.86 o 
  -4  -3   5       35.70       37.69      1.47 o 
  -3  -3   5       13.73       14.69      1.43 o 
  -2  -3   5        1.37        0.99      0.68 o 
  -1  -3   5      162.59      169.16      3.38 o 
   0  -3   5      449.53      558.46      9.34 o 
   1  -3   5      257.19      261.33      4.91 o 
   2  -3   5      767.14      797.54     13.20 o 
   3  -3   5       52.18       63.73      2.19 o 
   4  -3   5       37.21       40.21      1.92 o 
   5  -3   5        9.52       11.64      1.57 o 
   6  -3   5       36.52       31.24      2.08 o 
   7  -3   5      536.60      573.26     13.23 o 
   8  -3   5       91.17       78.74      4.26 o 
   9  -3   5       40.25       35.60      3.63 o 
  10  -3   5       23.94       22.38      4.65 o 
  11  -3   5       34.81       40.54      4.42 o 
  12  -3   5       16.11       15.73      5.10 o 
 -13  -2   5      100.86      103.23      7.91 o 
 -12  -2   5        0.85        2.31      4.32 o 
 -11  -2   5       18.11       18.57      4.60 o 
 -10  -2   5       53.66       45.11      6.31 o 
  -9  -2   5       12.98        3.41      3.80 o 
  -8  -2   5        4.33        1.97      3.04 o 
  -7  -2   5        1.41       -0.76      1.76 o 
  -6  -2   5        3.13        2.63      1.00 o 
  -5  -2   5     1283.30     1367.96     26.59 o 
  -4  -2   5      291.59      386.52      6.80 o 
  -3  -2   5      249.55      271.41      8.21 o 
  -2  -2   5       17.84       22.84      1.05 o 
  -1  -2   5      321.67      373.13      6.38 o 
   0  -2   5        4.07        4.60      0.97 o 
   1  -2   5      344.32      379.14      6.62 o 
   2  -2   5       28.45       44.51      1.67 o 
   3  -2   5      908.78      953.66     15.62 o 
   4  -2   5      587.71      655.87     11.31 o 
   5  -2   5      895.72      912.00     18.58 o 
   6  -2   5       39.64       50.79      2.35 o 
   7  -2   5       28.33       35.47      2.72 o 
   8  -2   5      398.45      411.20     11.39 o 
   9  -2   5        3.00        2.11      2.45 o 
  10  -2   5       98.47       95.32      4.72 o 
  11  -2   5        6.18        4.07      3.06 o 
  12  -2   5        3.31       12.74      6.76 o 
  13  -2   5        7.19       11.45     11.23 o 
 -13  -1   5       32.22       42.87      6.56 o 
 -12  -1   5        5.21       11.89      4.57 o 
 -11  -1   5       24.56       28.03      4.69 o 
 -10  -1   5       40.52       30.72      3.66 o 
  -9  -1   5        4.51        1.25      2.32 o 
  -8  -1   5        0.03       -0.60      1.98 o 
  -7  -1   5      219.64      251.13      7.11 o 
  -6  -1   5      180.03      179.95      3.94 o 
  -5  -1   5      940.00     1025.18     16.62 o 
  -4  -1   5      574.03      573.44      9.58 o 
  -3  -1   5     9055.13     8767.68    223.36 o 
  -2  -1   5      528.36      566.85      9.26 o 
  -1  -1   5      373.13      438.06      7.28 o 
   0  -1   5     1952.11     2132.04     32.84 o 
   1  -1   5     5461.08     5514.48     83.95 o 
   2  -1   5      950.09      951.89     15.35 o 
   3  -1   5     1640.52     1775.64     27.92 o 
   4  -1   5      846.92      948.56     15.65 o 
   5  -1   5      277.27      285.22      6.92 o 
   6  -1   5      633.49      651.29     11.44 o 
   7  -1   5        5.24        6.91      2.01 o 
   8  -1   5       44.51       43.89      3.26 o 
   9  -1   5      102.53       94.94      5.08 o 
  10  -1   5        3.78        6.93      2.73 o 
  11  -1   5        2.58        0.91      2.75 o 
  12  -1   5       34.35       33.56      4.30 o 
  13  -1   5        2.27        6.28      3.92 o 
 -13   0   5        4.85        1.55      4.73 o 
 -12   0   5        8.65        5.12      4.14 o 
 -11   0   5        1.50        7.66      4.02 o 
 -10   0   5        3.70        2.95      3.33 o 
  -9   0   5       76.56       81.84      4.34 o 
  -8   0   5        2.23        1.26      2.01 o 
  -7   0   5       67.70       67.37      4.63 o 
  -6   0   5      205.86      221.91      4.60 o 
  -5   0   5      452.46      463.26      8.11 o 
  -4   0   5       28.09       28.41      1.15 o 
  -3   0   5        6.64        3.41      1.17 o 
  -2   0   5      117.20      127.59      3.49 o 
  -1   0   5       41.90       34.60      3.65 o 
   0   0   5        1.41        0.90      0.44 o 
   1   0   5       41.52       38.17      1.26 o 
   2   0   5       20.56       17.97      1.43 o 
   3   0   5     1071.91     1103.93     23.95 o 
   4   0   5       14.09       16.45      1.53 o 
   5   0   5       20.71       30.41      1.65 o 
   6   0   5       60.62       68.06      3.26 o 
   7   0   5       69.60       68.10      3.39 o 
   8   0   5       54.82       54.64      3.31 o 
   9   0   5       26.11       30.25      3.33 o 
  10   0   5       21.00       20.40      3.24 o 
  11   0   5        7.37        5.02      2.90 o 
  12   0   5        0.44       -3.13      3.13 o 
  13   0   5       18.54       20.35      4.42 o 
 -13   1   5       24.16       35.39      5.99 o 
 -12   1   5        4.23        0.30      4.05 o 
 -11   1   5        2.49        2.05      3.13 o 
 -10   1   5       22.20       23.92      3.46 o 
  -9   1   5        9.15        9.98      2.74 o 
  -8   1   5       88.52       82.87      3.98 o 
  -7   1   5        0.68        0.87      1.82 o 
  -6   1   5        8.08       12.93      2.20 o 
  -5   1   5       21.64       24.23      1.44 o 
  -4   1   5     1190.57     1291.71     24.25 o 
  -3   1   5     5761.11     5857.55    111.72 o 
  -2   1   5        0.66        2.01      1.11 o 
  -1   1   5      822.34      926.63     14.63 o 
   0   1   5     2990.94     3073.79     46.98 o 
   1   1   5     4159.81     4298.20     65.59 o 
   2   1   5      195.04      177.93      5.45 o 
   3   1   5     5112.26     4831.85    224.06 o 
   4   1   5     2565.17     2578.79     66.90 o 
   5   1   5     2708.70     2798.79     72.78 o 
   9   1   5      159.50      140.42     11.31 o 
  10   1   5       16.66       15.30      3.05 o 
  11   1   5       10.67       15.84      3.11 o 
  12   1   5       13.16       13.88      4.42 o 
  13   1   5       36.14       49.87      5.33 o 
 -13   2   5       39.31       48.61      6.65 o 
 -12   2   5       30.28       30.39      5.81 o 
 -11   2   5        6.56        6.85      4.23 o 
 -10   2   5      143.86      131.27      5.69 o 
  -9   2   5      124.53      128.90      5.39 o 
  -8   2   5      380.40      367.45      9.78 o 
  -7   2   5       48.63       55.00      3.24 o 
  -6   2   5       48.82       39.82      1.88 o 
  -5   2   5       58.17       71.69      2.58 o 
  -4   2   5        9.08        7.81      0.99 o 
  -3   2   5      789.59      829.79     13.42 o 
  -2   2   5      113.87       88.07      2.80 o 
  -1   2   5     1543.20     1681.60     26.13 o 
   0   2   5      606.63      606.19      9.90 o 
   1   2   5      335.64      324.19      5.71 o 
   2   2   5      129.24      175.26      3.52 o 
   3   2   5      891.80      987.66     19.86 o 
   4   2   5        0.03       -0.14      1.24 o 
   5   2   5      194.57      186.57      5.88 o 
   6   2   5      285.22      307.50      7.88 o 
   7   2   5       15.24       14.82      2.15 o 
   8   2   5       23.04       22.53      2.89 o 
   9   2   5        0.45        0.13      2.24 o 
  10   2   5       22.24       23.10      3.09 o 
  11   2   5       28.58       35.57      9.20 o 
  12   2   5        0.48       -1.29      4.05 o 
  13   2   5       70.58       85.61      5.95 o 
 -12   3   5        1.49       -2.93      4.09 o 
 -11   3   5        9.75        9.68      3.18 o 
 -10   3   5      185.54      174.69      6.54 o 
  -9   3   5       76.37       73.37      4.16 o 
  -8   3   5      432.16      411.05     10.63 o 
  -7   3   5       62.41       66.33      3.53 o 
  -6   3   5        4.82        8.09      1.91 o 
  -5   3   5       13.24       15.03      2.53 o 
  -4   3   5       46.05       42.35      1.74 o 
  -3   3   5      102.86       94.12      2.39 o 
  -2   3   5      176.87      216.81      4.14 o 
  -1   3   5      465.64      463.15      7.85 o 
   0   3   5     2290.15     2500.55     38.58 o 
   1   3   5       83.06       76.40      2.04 o 
   2   3   5      332.03      381.94      6.76 o 
   3   3   5       58.49       59.54      4.02 o 
   4   3   5        0.46        2.27      3.00 o 
   5   3   5       27.07       36.54      2.38 o 
   6   3   5        2.91        0.71      1.45 o 
   7   3   5        7.09        7.53      3.05 o 
   8   3   5      253.30      253.96      7.47 o 
   9   3   5       13.08       23.90      6.85 o 
  10   3   5        8.87        7.54      2.88 o 
  11   3   5       32.00       43.45      4.35 o 
  12   3   5        1.23        0.59      2.99 o 
  13   3   5       46.28       63.86      5.52 o 
 -12   4   5        3.50        2.56      4.14 o 
 -11   4   5        2.39        2.56      3.10 o 
 -10   4   5       20.33        9.69      3.10 o 
  -9   4   5        0.24        1.14      2.55 o 
  -8   4   5       23.05       35.68     10.57 o 
  -7   4   5      319.24      308.89      8.44 o 
  -5   4   5        0.03       -0.65      1.07 o 
  -4   4   5      311.02      305.17      5.95 o 
  -3   4   5       74.70       93.35      2.55 o 
  -2   4   5      712.64      794.85     13.09 o 
  -1   4   5     1225.41     1436.99     22.70 o 
   0   4   5        1.87       -0.07      0.82 o 
   1   4   5        0.94        0.79      0.85 o 
   2   4   5       97.64       92.44      2.49 o 
   3   4   5      301.16      304.46      7.11 o 
   4   4   5      330.55      331.61      6.14 o 
   5   4   5        0.27       -0.25      1.33 o 
   6   4   5      130.50      121.55      4.71 o 
   7   4   5        3.75        1.98      1.71 o 
   8   4   5      622.19      650.51     14.94 o 
   9   4   5      156.84      158.69      5.99 o 
  10   4   5      157.31      164.27      6.27 o 
  11   4   5       39.13       40.80      5.48 o 
  12   4   5        0.45       -0.26      3.12 o 
  13   4   5        6.96        4.31      3.81 o 
 -12   5   5        0.05        0.78      8.00 o 
 -11   5   5        0.30        4.11      3.25 o 
 -10   5   5       34.88       43.68      6.40 o 
  -9   5   5        0.01       -2.34      2.42 o 
  -8   5   5       41.89       44.69      3.43 o 
  -7   5   5      125.92      119.95      4.73 o 
  -6   5   5      169.30      154.47      5.12 o 
  -5   5   5        2.15        0.17      1.18 o 
  -4   5   5        0.16       -0.03      1.08 o 
  -3   5   5        8.52        8.44      1.68 o 
  -2   5   5       25.27       17.81      2.51 o 
  -1   5   5        9.87        7.84      1.05 o 
   0   5   5     3985.81     4723.67     72.42 o 
   1   5   5      188.66      193.82      4.16 o 
   2   5   5      215.16      265.77      5.25 o 
   3   5   5       19.59       20.73      1.80 o 
   4   5   5      164.91      175.80      3.94 o 
   5   5   5       65.31       75.37      3.36 o 
   6   5   5       21.27       26.82      5.00 o 
   7   5   5      160.39      140.05      5.00 o 
   8   5   5      379.83      339.02      9.22 o 
   9   5   5      158.20      137.34      5.59 o 
  10   5   5       79.72       75.61      4.73 o 
  11   5   5        2.29        4.59      2.88 o 
  12   5   5        1.48       -2.32      3.38 o 
 -11   6   5        0.23       -1.78      7.61 o 
 -10   6   5        4.14        2.58      7.20 o 
  -9   6   5       66.04       67.66      7.68 o 
  -8   6   5       54.68       65.57      3.95 o 
  -6   6   5       19.01        8.39      4.34 o 
  -5   6   5      486.74      511.21      9.63 o 
  -4   6   5       52.64       49.05      2.22 o 
  -3   6   5        3.29        3.03      1.53 o 
  -2   6   5       99.99      123.08      3.58 o 
  -1   6   5      125.68      125.96      3.15 o 
   0   6   5      251.35      274.14      5.46 o 
   1   6   5      411.91      413.40      7.58 o 
   2   6   5       78.25       88.54      2.63 o 
   3   6   5        9.90        9.37      1.66 o 
   4   6   5      167.23      158.25      6.18 o 
   5   6   5       72.75       71.83      3.69 o 
   6   6   5       29.26       29.51      2.59 o 
   7   6   5      116.40      120.37      4.83 o 
   8   6   5      102.85       97.09      4.51 o 
   9   6   5        0.06        1.47      2.31 o 
  10   6   5       29.72       28.44      3.68 o 
  11   6   5        1.81        3.21      3.10 o 
  12   6   5        2.61        1.75      3.47 o 
 -11   7   5        0.07       -5.17      7.71 o 
 -10   7   5        0.42       -2.74      6.54 o 
  -9   7   5        1.63        6.54      5.88 o 
  -8   7   5       53.52       30.14      6.26 o 
  -7   7   5        7.56       11.55      5.72 o 
  -6   7   5       25.11       26.91      5.69 o 
  -5   7   5      157.03      168.61      4.50 o 
  -4   7   5       17.19       27.92      3.73 o 
  -3   7   5        1.91        2.95      1.31 o 
  -2   7   5       31.37       20.44      2.96 o 
  -1   7   5        4.25        1.51      1.13 o 
   0   7   5       15.34       14.09      3.08 o 
   1   7   5       20.66       20.18      2.30 o 
   2   7   5       44.94       47.41      3.77 o 
   3   7   5      404.62      426.62     10.19 o 
   4   7   5        0.56        0.48      1.49 o 
   5   7   5        0.11       -1.67      1.67 o 
   6   7   5        4.85        2.83      1.93 o 
   7   7   5       23.06       21.22      2.88 o 
   8   7   5       19.73       18.06      6.76 o 
   9   7   5        2.89        3.14      2.56 o 
  10   7   5        1.05        1.27      4.61 o 
  11   7   5        0.79       -0.97      3.09 o 
  12   7   5        0.21       -2.34      3.47 o 
 -10   8   5        2.06        1.49      7.45 o 
  -9   8   5       11.14        8.67      7.27 o 
  -8   8   5       32.91       23.80      6.86 o 
  -7   8   5        4.83        6.36      5.53 o 
  -6   8   5       95.35       83.87      8.12 o 
  -5   8   5       19.03        7.38      3.00 o 
  -4   8   5       72.82       74.08      4.18 o 
  -3   8   5      344.77      330.47     10.15 o 
  -2   8   5        2.15        3.48      2.20 o 
  -1   8   5       81.41       87.07      2.85 o 
   0   8   5        5.07        1.75      1.31 o 
   1   8   5       58.89       61.29      2.57 o 
   2   8   5       44.57       44.18      2.25 o 
   3   8   5        0.06        1.04      1.44 o 
   4   8   5       27.37       28.14      2.85 o 
   5   8   5       10.58        8.88      2.79 o 
   6   8   5       14.81       12.82      3.11 o 
   7   8   5       50.90       52.68      3.63 o 
   8   8   5       19.21       21.46      2.99 o 
   9   8   5       35.10       34.41      3.89 o 
  10   8   5        1.96        1.14      4.21 o 
  11   8   5        2.71        4.38      3.47 o 
  -8   9   5        2.74        0.80      6.22 o 
  -7   9   5        0.73        4.53      6.38 o 
  -6   9   5       19.92       19.96      6.81 o 
  -5   9   5      148.71      149.67      8.09 o 
  -4   9   5        1.17        0.67      3.67 o 
  -3   9   5       47.96       18.57      4.18 o 
  -2   9   5        2.23        0.47      1.87 o 
  -1   9   5        2.03       -0.60      1.89 o 
   0   9   5        1.57        0.12      1.57 o 
   1   9   5       39.48       46.89      2.84 o 
   2   9   5        2.18        1.58      2.62 o 
   3   9   5      403.65      365.29     22.77 o 
   4   9   5      373.91      371.13      9.36 o 
   5   9   5      505.58      525.25     12.42 o 
   6   9   5        1.13        0.23      2.08 o 
   7   9   5        8.47        5.32      3.18 o 
   8   9   5        5.29        6.91      5.91 o 
   9   9   5        2.30        1.92      2.56 o 
  10   9   5        0.78        1.24      5.83 o 
  11   9   5        9.58       15.34      4.21 o 
  -9  10   5        0.08        4.50      6.49 o 
  -8  10   5       14.11       20.78      6.24 o 
  -7  10   5        0.08        6.42      5.65 o 
  -6  10   5        3.30       -0.64      4.96 o 
  -5  10   5        0.02        2.30      3.20 o 
  -4  10   5        4.13        2.34      3.24 o 
  -3  10   5       28.70       19.83     14.05 o 
  -2  10   5        4.57        2.93      2.42 o 
  -1  10   5        0.79        1.85      2.76 o 
   0  10   5        0.04       -1.80      1.80 o 
   1  10   5       32.92       29.76      6.16 o 
   2  10   5        4.98        8.03      2.33 o 
   3  10   5       92.08       84.12      5.21 o 
   4  10   5        6.45        2.88      2.81 o 
   5  10   5       85.35       85.93      5.42 o 
   6  10   5        1.27        2.91      3.02 o 
   7  10   5        9.87        9.81      2.58 o 
   8  10   5        0.06       -2.77      2.77 o 
   9  10   5        2.65        2.08      3.12 o 
  10  10   5       17.77       19.49      5.99 o 
  -8  11   5        5.08        7.48      7.02 o 
  -7  11   5       19.74       19.53      6.97 o 
  -6  11   5       14.17       23.73      6.70 o 
  -5  11   5        2.49        2.42      5.35 o 
  -4  11   5        1.68        0.78      3.22 o 
  -3  11   5        0.64        0.58      2.77 o 
  -2  11   5        7.67        2.42      2.72 o 
  -1  11   5       26.16       27.49      3.34 o 
   0  11   5       33.95       43.02      3.84 o 
   1  11   5       11.22       11.27      6.16 o 
   2  11   5        6.45        3.56      2.22 o 
   3  11   5        1.00        2.77      3.13 o 
   4  11   5        5.93        4.82      3.11 o 
   5  11   5        1.50        4.37      3.22 o 
   6  11   5        7.86        7.91      3.04 o 
   7  11   5        4.20        3.59      3.04 o 
   8  11   5        0.54        5.17      3.70 o 
   9  11   5        0.04        0.71      4.07 o 
  -6  12   5        0.02       -1.58      6.22 o 
  -5  12   5        0.10        0.41      5.74 o 
  -4  12   5        1.17       -3.60      3.60 o 
  -3  12   5        6.20        5.86      3.35 o 
  -2  12   5        9.18       11.36      3.33 o 
  -1  12   5        0.04        0.13      2.71 o 
   0  12   5       11.74       13.38      3.18 o 
   1  12   5       30.74       32.75      3.70 o 
   2  12   5      113.57       56.54      4.46 o 
   3  12   5        9.22       11.04      3.75 o 
   4  12   5        1.82        4.34      3.57 o 
   5  12   5        0.01       -0.32      3.52 o 
   6  12   5        2.06       -1.83      3.29 o 
   7  12   5        8.00       -1.65      3.93 o 
   8  12   5       25.61       28.33      5.19 o 
  -5  13   5        0.36       -3.89      6.24 o 
  -4  13   5        0.93       -2.30      3.90 o 
  -3  13   5        4.14        3.47      3.65 o 
  -2  13   5       13.56       15.61      3.87 o 
  -1  13   5       18.96       14.56      3.58 o 
   0  13   5       57.01       67.58      4.55 o 
   1  13   5       10.41        8.67      3.45 o 
   2  13   5        0.51       -3.29      3.29 o 
   3  13   5        2.17        6.38      3.86 o 
   4  13   5        1.68       -3.22      3.22 o 
   5  13   5        2.94        4.71      4.00 o 
   6  13   5        3.14       -3.70      4.02 o 
  -2  14   5        1.00        5.41      5.54 o 
  -1  14   5        4.13        1.95      3.94 o 
   0  14   5        2.93       -2.02      3.55 o 
   1  14   5        0.80        4.86      3.90 o 
   2  14   5        0.71        0.85      4.28 o 
   3  14   5        9.37       11.20      4.64 o 
   4  14   5        7.38       10.29      4.73 o 
  -3 -14   6        0.03       -1.25      5.13 o 
  -2 -14   6        1.26        1.10      4.05 o 
  -1 -14   6        0.15        0.87      3.79 o 
   0 -14   6        6.96       12.16      4.39 o 
   1 -14   6       15.57       28.35      5.02 o 
  -6 -13   6        1.41        9.28      4.71 o 
  -5 -13   6        5.97        5.84      3.80 o 
  -4 -13   6        6.72        1.78      3.46 o 
  -3 -13   6        0.01       -3.77      4.00 o 
  -2 -13   6        0.09       -0.99      4.09 o 
  -1 -13   6        0.08        3.59      3.69 o 
   0 -13   6        0.49        1.94      5.68 o 
   1 -13   6       37.06       39.33      4.80 o 
   2 -13   6        1.32        3.79      3.55 o 
   3 -13   6       10.76       10.59      5.38 o 
   4 -13   6        4.53        4.20      4.11 o 
  -6 -12   6        9.16       16.17      3.55 o 
  -5 -12   6        9.84       12.75      3.29 o 
  -4 -12   6        9.27        9.36      3.29 o 
  -3 -12   6        2.88        0.24      2.97 o 
  -2 -12   6       25.52       34.31      6.44 o 
  -1 -12   6       23.42       20.78      3.65 o 
   0 -12   6        3.67        1.05      2.94 o 
   1 -12   6        5.41        6.97      3.29 o 
   2 -12   6       10.92       19.39      4.17 o 
   3 -12   6       16.94        9.08      3.43 o 
   4 -12   6        0.06        2.39      3.89 o 
   5 -12   6        0.14       -3.64      3.64 o 
   6 -12   6        0.43        0.66      4.48 o 
  -7 -11   6        4.45        6.06      5.42 o 
  -6 -11   6       11.34        6.37      3.98 o 
  -5 -11   6        0.25        2.38      2.67 o 
  -4 -11   6        9.22       10.77      5.24 o 
  -3 -11   6       32.50       32.85      5.16 o 
  -2 -11   6        1.00       -0.33      2.56 o 
  -1 -11   6       25.46       25.50      4.88 o 
   0 -11   6        2.06       -0.57      4.28 o 
   1 -11   6       44.98       54.38      4.71 o 
   2 -11   6        1.17        0.17      3.02 o 
   3 -11   6        4.90        2.43      3.30 o 
   4 -11   6       10.04        6.81      3.57 o 
   5 -11   6        2.09        6.56      3.70 o 
   6 -11   6        4.74        0.47      3.56 o 
   7 -11   6       11.91        5.01      4.27 o 
  -7 -10   6        5.56        3.70      4.98 o 
  -6 -10   6        5.13        2.92      2.62 o 
  -5 -10   6        6.20        6.02      2.54 o 
  -4 -10   6        5.38        6.23      2.41 o 
  -3 -10   6       24.44       28.82      3.31 o 
  -2 -10   6       20.06        7.33      8.48 o 
  -1 -10   6       96.38       92.20      4.72 o 
   0 -10   6        4.72        2.79      2.76 o 
   1 -10   6       23.25       17.82      3.07 o 
   2 -10   6       15.56       13.64      3.15 o 
   3 -10   6        6.65        8.14      3.19 o 
   4 -10   6        2.78        2.24      3.12 o 
   5 -10   6       28.32       36.34      7.80 o 
   6 -10   6        1.29        1.52      3.38 o 
   7 -10   6       22.14       25.25      4.58 o 
   8 -10   6        6.37        7.54      6.55 o 
  -8  -9   6        0.01        1.37      4.39 o 
  -7  -9   6        0.28       -4.55      4.55 o 
  -6  -9   6        0.01       -2.32      2.32 o 
  -5  -9   6       42.99       43.89      3.31 o 
  -4  -9   6       16.57       19.70      3.89 o 
  -3  -9   6       73.81       74.00      3.76 o 
  -2  -9   6        0.01        1.12      1.92 o 
  -1  -9   6       91.76       87.38      4.15 o 
   0  -9   6        0.15        0.51      1.97 o 
   1  -9   6        3.08       -1.54      2.13 o 
   2  -9   6        3.14        2.16      2.86 o 
   3  -9   6      151.55      158.98      6.23 o 
   4  -9   6      147.88      164.28      6.49 o 
   5  -9   6       32.91       31.28      6.12 o 
   6  -9   6        5.17       11.85      3.39 o 
   7  -9   6        5.55        7.36      4.84 o 
   8  -9   6        4.81        7.00      4.00 o 
   9  -9   6        0.31       -5.62      5.62 o 
 -11  -8   6        0.42        8.57      5.65 o 
 -10  -8   6        4.95       -4.98      4.98 o 
  -9  -8   6        3.46        0.59      4.39 o 
  -8  -8   6        1.81        0.93      2.73 o 
  -7  -8   6      138.20      159.14      6.01 o 
  -6  -8   6        8.38        5.74      2.57 o 
  -5  -8   6        6.32        0.86      3.48 o 
  -4  -8   6      246.31      251.03     13.44 o 
  -3  -8   6       15.55       12.08      2.25 o 
  -2  -8   6        0.70       -0.89      2.50 o 
  -1  -8   6        1.75        2.21      1.81 o 
   0  -8   6        0.38       -0.13      1.84 o 
   1  -8   6        4.59        3.25      1.97 o 
   2  -8   6       15.07        9.48      3.32 o 
   3  -8   6      169.43      151.02      5.80 o 
   4  -8   6       17.49       22.01      4.68 o 
   5  -8   6      548.65      540.03     13.79 o 
   6  -8   6       21.84       23.08      3.54 o 
   7  -8   6        5.34        7.83      4.09 o 
   8  -8   6        2.81        8.04      3.64 o 
   9  -8   6        7.74       -2.42      5.10 o 
  10  -8   6        1.94        3.41      6.22 o 
 -11  -7   6        1.93       -2.58      4.80 o 
 -10  -7   6        0.03       -0.43      4.28 o 
  -9  -7   6        8.84        2.06      3.91 o 
  -8  -7   6        0.85       -2.58      2.58 o 
  -7  -7   6       29.45       27.58      3.28 o 
  -6  -7   6      382.31      389.27      7.80 o 
  -5  -7   6     2097.07     2075.49     33.10 o 
  -4  -7   6       57.43       64.52      2.51 o 
  -3  -7   6       87.39       84.73      2.66 o 
  -2  -7   6       26.01       31.30      2.71 o 
  -1  -7   6      252.87      257.94      7.07 o 
   0  -7   6      101.12      121.53      4.53 o 
   1  -7   6       87.09       87.75      3.82 o 
   2  -7   6      305.87      315.38      8.58 o 
   3  -7   6      367.10      376.39     10.09 o 
   4  -7   6       54.67       45.91      3.75 o 
   5  -7   6      201.99      216.18      7.14 o 
   6  -7   6        0.19       -1.55      2.66 o 
   7  -7   6      126.25      144.49     16.23 o 
   8  -7   6       79.75       87.31      7.05 o 
   9  -7   6       25.14       10.98      5.65 o 
  10  -7   6        0.04        2.33      5.78 o 
  11  -7   6       35.72       33.11      7.93 o 
 -12  -6   6       26.47       39.99      6.42 o 
 -11  -6   6        0.29        3.45      4.62 o 
 -10  -6   6        0.01       -2.56      3.89 o 
  -9  -6   6        7.03        3.64      2.84 o 
  -8  -6   6       30.91       30.36      3.47 o 
  -7  -6   6      172.73      167.24      5.86 o 
  -6  -6   6      150.40      152.36      3.97 o 
  -5  -6   6      302.01      285.59      5.93 o 
  -4  -6   6      206.06      217.28      4.74 o 
  -3  -6   6       72.11       66.86      4.52 o 
  -2  -6   6      114.75      110.01      2.91 o 
  -1  -6   6      203.08      222.25      4.60 o 
   0  -6   6       49.22       47.45      1.80 o 
   1  -6   6       22.15       26.35      2.39 o 
   2  -6   6      124.17      153.36      5.16 o 
   3  -6   6      195.94      221.91      6.64 o 
   4  -6   6        0.37        0.02      1.95 o 
   5  -6   6        0.38        1.22      2.16 o 
   6  -6   6       89.72      103.24      4.70 o 
   7  -6   6        1.14       -0.47      2.55 o 
   8  -6   6       13.69       13.03      3.18 o 
   9  -6   6       22.37        5.33      4.60 o 
  10  -6   6        2.34       -3.04      5.35 o 
  11  -6   6        0.57       -1.39      6.33 o 
 -12  -5   6        1.17        6.68      5.05 o 
 -11  -5   6        1.10        1.37      3.82 o 
 -10  -5   6        7.07        7.11      4.14 o 
  -9  -5   6      121.29      106.60      4.98 o 
  -8  -5   6       52.93       45.78      3.66 o 
  -7  -5   6        4.42        1.21      2.25 o 
  -6  -5   6       66.02       62.38      2.38 o 
  -5  -5   6        0.91       -0.10      1.06 o 
  -4  -5   6        2.61        2.08      1.24 o 
  -3  -5   6      160.85      179.97      4.49 o 
  -2  -5   6       22.42       20.42      1.89 o 
  -1  -5   6      793.47      864.13     14.25 o 
   0  -5   6      126.69      142.74      3.29 o 
   1  -5   6      338.02      339.97      7.46 o 
   2  -5   6      285.87      292.17      5.83 o 
   3  -5   6       15.88       11.40      1.41 o 
   4  -5   6      406.60      404.90      7.89 o 
   5  -5   6       36.90       37.79      6.02 o 
   6  -5   6       55.19       56.97      3.48 o 
   7  -5   6      304.91      325.64      9.24 o 
   8  -5   6       12.03       12.26      4.18 o 
   9  -5   6        1.56       -3.09      3.61 o 
  10  -5   6        1.40       -0.62      4.89 o 
  11  -5   6        2.83        5.12      4.48 o 
  12  -5   6        0.57        5.24      5.24 o 
 -12  -4   6        1.13       -0.73      4.71 o 
 -11  -4   6        0.00        1.55      4.09 o 
 -10  -4   6       10.55       14.79      4.25 o 
  -9  -4   6       17.02        5.37      5.69 o 
  -8  -4   6        1.84        0.25      2.78 o 
  -7  -4   6       24.31       23.35      4.78 o 
  -6  -4   6       35.75       29.77      1.77 o 
  -5  -4   6       39.73       37.29      1.70 o 
  -4  -4   6       29.66       34.77      1.64 o 
  -3  -4   6        4.69        4.81      1.59 o 
  -2  -4   6     2139.27     2398.31     37.31 o 
  -1  -4   6      360.59      391.25      7.00 o 
   0  -4   6     5127.03     5702.16     87.14 o 
   1  -4   6      107.01      146.50      3.41 o 
   2  -4   6      809.20      914.91     15.19 o 
   3  -4   6       39.27       48.92      2.81 o 
   4  -4   6      112.43      113.56      3.28 o 
   5  -4   6       74.37       80.69      2.93 o 
   6  -4   6       55.41       47.67      2.58 o 
   7  -4   6        0.60        1.06      2.02 o 
   8  -4   6      371.82      333.03     28.26 o 
   9  -4   6       12.05        1.87      3.82 o 
  10  -4   6       69.72       77.40      5.94 o 
  11  -4   6        0.27        2.38      4.18 o 
  12  -4   6        3.72        3.43      4.87 o 
 -12  -3   6       33.19       46.96      6.33 o 
 -11  -3   6        2.24        2.42      4.18 o 
 -10  -3   6        2.67       -1.34      2.93 o 
  -9  -3   6       24.73       19.17      3.17 o 
  -8  -3   6        6.50        3.43      2.27 o 
  -6  -3   6      201.55      216.65     12.58 o 
  -5  -3   6        0.32        0.28      0.86 o 
  -4  -3   6      166.35      163.51      3.52 o 
  -3  -3   6     3710.84     3410.88    155.94 o 
  -2  -3   6      239.51      268.23      5.01 o 
  -1  -3   6        7.94        7.85      2.60 o 
   0  -3   6      302.42      403.30      7.11 o 
   1  -3   6       72.80       96.10      2.51 o 
   2  -3   6      431.93      425.44      7.68 o 
   3  -3   6      133.37      136.46      3.41 o 
   4  -3   6        0.03       -0.56      1.11 o 
   5  -3   6       41.65       49.05      2.28 o 
   6  -3   6       33.54       31.92      3.13 o 
   7  -3   6      162.23      160.36      4.57 o 
   8  -3   6        9.66        7.30      2.82 o 
   9  -3   6       73.72       64.33      3.98 o 
  10  -3   6        0.92        0.58      2.63 o 
  11  -3   6        4.20        1.31      3.41 o 
  12  -3   6        8.92        7.75      4.94 o 
 -13  -2   6       11.31       11.59      5.90 o 
 -12  -2   6       15.23       25.88      5.44 o 
 -11  -2   6       18.59       14.93      4.37 o 
 -10  -2   6        3.58        2.20      2.77 o 
  -9  -2   6        0.23       -1.14      2.28 o 
  -8  -2   6        0.00       -0.16      2.22 o 
  -7  -2   6       20.18       24.47      2.80 o 
  -6  -2   6      385.44      408.02      9.95 o 
  -5  -2   6        0.26        0.71      0.72 o 
  -4  -2   6      105.43      108.67     10.31 o 
  -3  -2   6     2214.45     2301.02     35.66 o 
  -2  -2   6     2255.45     2271.42     35.12 o 
  -1  -2   6     1088.77     1101.37     17.50 o 
   0  -2   6      219.07      243.83      4.60 o 
   1  -2   6       31.64       45.59      1.63 o 
   2  -2   6      287.19      311.83      5.87 o 
   3  -2   6     1630.12     1712.55     27.19 o 
   4  -2   6       21.82       26.04      1.67 o 
   5  -2   6       14.15       12.88      2.83 o 
   6  -2   6       21.29       20.87      2.30 o 
   7  -2   6      252.97      257.64     10.79 o 
   8  -2   6      219.87      224.14      7.02 o 
   9  -2   6      122.53      133.53      5.41 o 
  10  -2   6       11.28        9.84      2.90 o 
  11  -2   6        1.29        1.25      3.06 o 
  12  -2   6       10.33        8.11      3.63 o 
 -13  -1   6        4.02       11.73      5.37 o 
 -12  -1   6        4.38        0.25      4.34 o 
 -11  -1   6        1.11        3.43      3.80 o 
 -10  -1   6        0.23       -2.58      2.58 o 
  -9  -1   6        5.73        5.14      3.68 o 
  -8  -1   6       62.55       69.08      5.18 o 
  -7  -1   6      246.43      244.33      7.11 o 
  -6  -1   6        4.44        2.64      1.59 o 
  -5  -1   6      473.20      490.70      8.47 o 
  -4  -1   6       65.42       56.69      1.97 o 
  -3  -1   6     2650.53     2773.53     78.45 o 
  -2  -1   6       36.78       28.82      2.27 o 
  -1  -1   6      177.62      193.40      4.37 o 
   0  -1   6       48.97       49.34      1.58 o 
   1  -1   6      527.53      621.96     10.35 o 
   2  -1   6      214.78      225.49      4.49 o 
   3  -1   6      201.62      213.24      4.45 o 
   4  -1   6       30.49       20.29      1.71 o 
   5  -1   6      158.62      145.44      3.61 o 
   6  -1   6      410.54      440.42      8.29 o 
   7  -1   6       38.06       41.82      3.17 o 
   8  -1   6       66.57       61.72      3.78 o 
   9  -1   6       86.75       92.29      4.59 o 
  10  -1   6       17.13       20.50      4.68 o 
  11  -1   6        5.83        7.91      3.19 o 
  12  -1   6        4.23        5.23      3.46 o 
  13  -1   6        0.93       -0.25      3.90 o 
 -13   0   6        0.87       -3.96      4.76 o 
 -12   0   6        0.00        3.06      4.39 o 
 -11   0   6       59.60       54.08      5.52 o 
 -10   0   6       14.02        4.03      2.68 o 
  -9   0   6        5.81        9.31      2.71 o 
  -8   0   6        2.33       -1.09      2.06 o 
  -7   0   6       87.29      101.69      4.28 o 
  -6   0   6       28.97       29.64      2.63 o 
  -5   0   6      430.88      474.13     10.93 o 
  -4   0   6      233.93      286.01     16.51 o 
  -3   0   6      867.60      986.01     20.09 o 
  -2   0   6     1537.00     1556.76     30.63 o 
  -1   0   6       20.89       21.49      1.92 o 
   0   0   6       27.54       27.38      1.36 o 
   1   0   6      689.89      740.85     12.03 o 
   2   0   6        1.14        2.76      0.73 o 
   3   0   6     7550.26     8083.79    125.65 o 
   4   0   6       54.71       67.57      5.73 o 
   5   0   6     1266.31     1374.10     22.15 o 
   6   0   6       88.98      115.23      4.26 o 
   7   0   6      288.75      304.31      8.16 o 
   8   0   6       16.02       12.52      2.55 o 
   9   0   6      122.59      104.24     10.39 o 
  10   0   6       20.49       19.81      3.09 o 
  11   0   6        6.22        9.63      3.16 o 
  12   0   6        0.09        1.08      3.26 o 
  13   0   6      153.60      189.77      7.93 o 
 -12   1   6       15.73       10.43      4.53 o 
 -11   1   6        2.50        4.87      3.22 o 
 -10   1   6        2.01        0.02      2.79 o 
  -9   1   6      176.50      147.61      5.77 o 
  -8   1   6       15.43       10.71      2.32 o 
  -7   1   6       88.10       91.34      4.56 o 
  -6   1   6        1.07        1.42      1.46 o 
  -5   1   6     1469.49     1527.06     28.63 o 
  -4   1   6     1698.30     1721.46     34.24 o 
  -3   1   6      364.71      432.70      9.70 o 
  -2   1   6      223.99      245.38      5.91 o 
  -1   1   6      704.68      727.08     14.27 o 
   0   1   6       62.99       61.85      1.68 o 
   1   1   6     1472.95     1531.06     23.95 o 
   2   1   6      135.20      110.06      2.56 o 
   3   1   6     2945.21     2946.22     55.62 o 
   4   1   6     1289.01     1380.45     38.73 o 
   5   1   6        6.28        0.47      3.28 o 
   7   1   6       86.05       76.81     14.91 o 
   8   1   6       92.58       97.39      7.92 o 
   9   1   6        2.61        2.29      2.37 o 
  10   1   6       12.11       10.45      3.01 o 
  11   1   6        2.29       -0.10      2.83 o 
  12   1   6       11.91        9.66      7.48 o 
  13   1   6        3.00        5.88      4.09 o 
 -12   2   6        5.13        7.66      4.64 o 
 -11   2   6       13.43       14.16      3.59 o 
 -10   2   6       93.06       91.81      4.93 o 
  -9   2   6       14.99        8.40      2.66 o 
  -8   2   6       66.42       64.21      3.68 o 
  -7   2   6       35.09       37.44      2.96 o 
  -6   2   6      104.77      106.22      5.18 o 
  -5   2   6      564.23      489.37     11.29 o 
  -4   2   6      297.44      304.83      5.67 o 
  -3   2   6      166.62      188.06      3.75 o 
  -2   2   6     2350.46     2507.30     38.71 o 
  -1   2   6     1572.71     1648.06     25.69 o 
   0   2   6       51.71       52.36      1.85 o 
   1   2   6      116.61      137.08      2.99 o 
   2   2   6      490.38      494.20      8.48 o 
   3   2   6     1817.10     1864.11     31.57 o 
   4   2   6      554.83      521.31     16.69 o 
   5   2   6      136.74      119.02      4.18 o 
   6   2   6      229.94      215.77      6.21 o 
   7   2   6       96.56       87.66      5.62 o 
   8   2   6       44.82       37.91      3.16 o 
   9   2   6      198.80      190.32      6.57 o 
  10   2   6       12.26        4.64      2.69 o 
  11   2   6        0.26        2.18      3.02 o 
  12   2   6        2.78       -2.26      3.45 o 
  13   2   6       37.13       52.37      5.67 o 
 -12   3   6       40.74       56.04      5.33 o 
 -11   3   6        0.80        0.59      3.24 o 
 -10   3   6       69.55       61.44      8.35 o 
  -9   3   6        6.79        6.69      2.56 o 
  -8   3   6       14.23       19.00      3.89 o 
  -7   3   6       90.32       79.52      3.77 o 
  -5   3   6      127.56      128.82      4.34 o 
  -4   3   6       41.36       45.59      2.34 o 
  -3   3   6     1776.25     1850.80     29.10 o 
  -2   3   6      990.67     1056.16     16.92 o 
  -1   3   6      260.06      260.99      4.86 o 
   0   3   6       17.23       34.69      1.38 o 
   1   3   6      268.58      284.26      5.32 o 
   2   3   6        1.76       -0.20      0.79 o 
   3   3   6      785.28      840.29     13.88 o 
   4   3   6       20.82       14.80      6.95 o 
   5   3   6       11.36       10.51      1.82 o 
   6   3   6       50.59       43.87      2.94 o 
   7   3   6       54.22       52.01      3.37 o 
   8   3   6        2.50        5.39      2.36 o 
   9   3   6        0.28       -2.40      2.40 o 
  10   3   6       13.16       18.28      3.32 o 
  11   3   6        0.89       -0.95      3.84 o 
  12   3   6       32.37       34.56      4.31 o 
  13   3   6       12.59       15.03      4.49 o 
 -12   4   6        0.47        3.23      3.80 o 
 -11   4   6        2.90        3.09      3.27 o 
 -10   4   6       18.53       19.65      3.46 o 
  -9   4   6       15.34       16.18      2.96 o 
  -8   4   6       13.90       12.10      2.66 o 
  -7   4   6      277.41      261.63      7.55 o 
  -6   4   6      144.36      149.42      5.09 o 
  -5   4   6      267.88      269.23      7.18 o 
  -4   4   6      148.94      152.23      3.63 o 
  -3   4   6      178.16      182.12      3.95 o 
  -2   4   6     1696.51     1965.38     38.47 o 
  -1   4   6     1871.47     2091.48     32.67 o 
   0   4   6     7826.77     8533.52    129.66 o 
   1   4   6      224.10      278.75      5.37 o 
   2   4   6      815.99      888.75     14.82 o 
   3   4   6        7.34        3.64      1.36 o 
   4   4   6      306.57      268.84     10.17 o 
   5   4   6      103.69       91.12      3.70 o 
   6   4   6       24.73       17.89      3.85 o 
   7   4   6        4.02        4.54      1.99 o 
   8   4   6       34.82       24.47      2.99 o 
   9   4   6       27.06       34.32      3.63 o 
  10   4   6       42.76       40.88      4.02 o 
  11   4   6        5.17        5.15      3.10 o 
  12   4   6        0.33       -0.37      4.02 o 
 -11   5   6       21.30       22.18      4.05 o 
 -10   5   6        5.41        3.69      3.02 o 
  -9   5   6       59.18       50.21      3.81 o 
  -8   5   6       40.37       40.73      3.61 o 
  -7   5   6       32.58       36.43     17.59 o 
  -6   5   6      209.20      220.54      6.65 o 
  -5   5   6       26.85       27.01      3.40 o 
  -4   5   6       73.86       82.00      2.70 o 
  -3   5   6       17.46       18.17      3.28 o 
  -2   5   6      111.10      106.15      2.80 o 
  -1   5   6      122.80      145.87      3.39 o 
   0   5   6      715.17      793.31     13.25 o 
   1   5   6      234.03      240.03      4.93 o 
   2   5   6        0.89       -0.19      0.99 o 
   3   5   6      214.23      197.21      4.30 o 
   4   5   6       89.08       53.32      3.48 o 
   5   5   6        1.65        3.42      1.54 o 
   6   5   6       91.22      102.18      4.22 o 
   7   5   6        0.23        0.62      2.05 o 
   8   5   6       34.21       43.14      8.16 o 
   9   5   6        1.81        3.05      2.65 o 
  10   5   6       13.45       23.68      3.65 o 
  11   5   6        0.89       -0.46      2.82 o 
  12   5   6        0.26       -3.04      3.34 o 
 -11   6   6        8.88       23.09      8.51 o 
 -10   6   6        0.02       -0.11      6.40 o 
  -9   6   6       13.55       15.16      6.31 o 
  -8   6   6       29.34       33.57     11.34 o 
  -7   6   6      131.52      121.93     11.58 o 
  -6   6   6      257.43      275.89      8.53 o 
  -5   6   6       95.28       79.62      5.94 o 
  -4   6   6       18.36       25.79      3.68 o 
  -3   6   6      120.25      114.92      3.19 o 
  -2   6   6       36.78       37.08      3.13 o 
  -1   6   6      105.93       95.20      2.74 o 
   0   6   6       47.80       53.43      2.08 o 
   1   6   6       38.86       37.78      1.86 o 
   2   6   6       20.71       19.26      3.36 o 
   3   6   6        0.93        2.65      1.16 o 
   4   6   6       91.08       67.98      4.05 o 
   5   6   6       55.83       47.40      3.61 o 
   6   6   6        0.00        0.25      1.80 o 
   7   6   6       13.43       17.80      2.71 o 
   8   6   6      119.08      117.43      5.40 o 
   9   6   6       44.74       48.75      3.82 o 
  10   6   6       32.83       35.50      4.13 o 
  11   6   6       15.08       15.56      3.64 o 
  12   6   6        1.00        3.05      7.03 o 
 -10   7   6        1.24        6.61      7.09 o 
  -9   7   6       18.14       17.72      6.79 o 
  -8   7   6       13.68       13.74      6.01 o 
  -7   7   6        1.59        3.89      4.80 o 
  -6   7   6        0.97        2.76      4.85 o 
  -5   7   6      694.05      705.65     16.12 o 
  -4   7   6       53.27       62.47      2.71 o 
  -3   7   6       58.11       54.51      2.37 o 
  -2   7   6       95.52      102.86      3.07 o 
  -1   7   6      295.62      298.81      6.10 o 
   0   7   6      232.50      241.02      5.25 o 
   1   7   6        1.15        1.81      2.24 o 
   2   7   6      177.34      175.90      4.22 o 
   3   7   6      439.64      435.47      9.84 o 
   4   7   6        0.19       -2.29      2.68 o 
   5   7   6      941.76      947.06     19.93 o 
   6   7   6      102.11       99.91      4.31 o 
   7   7   6       24.27       26.06      3.02 o 
   8   7   6       73.41       75.74      4.08 o 
   9   7   6        0.26        1.13      2.65 o 
  10   7   6        8.71        6.17      3.11 o 
  11   7   6        0.54       -1.32      3.18 o 
 -10   8   6        0.35       -2.52      7.68 o 
  -9   8   6        0.79       -0.62      6.42 o 
  -8   8   6        0.00       -3.91      6.17 o 
  -7   8   6       86.75       84.62      8.71 o 
  -6   8   6        0.00       -3.43      4.85 o 
  -5   8   6      136.40      147.96      9.99 o 
  -4   8   6       60.06       63.68      4.25 o 
  -3   8   6       77.84       74.18      5.90 o 
  -2   8   6        0.27        0.06      1.35 o 
  -1   8   6       39.51       47.05      2.28 o 
   0   8   6        7.34        7.49      2.07 o 
   1   8   6       10.50        6.43      1.51 o 
   2   8   6       22.46       22.86      2.75 o 
   3   8   6      354.45      330.35      6.82 o 
   4   8   6      512.19      512.33     11.90 o 
   5   8   6      950.07      936.10     19.83 o 
   6   8   6      148.91      163.72      5.77 o 
   7   8   6       27.57       26.76      3.14 o 
   8   8   6        0.05       -1.26      2.43 o 
   9   8   6        0.41       -2.34      2.66 o 
  10   8   6        3.35        5.25      3.24 o 
  11   8   6        4.12        1.84      3.20 o 
  -9   9   6        0.01       -2.08      7.80 o 
  -8   9   6        1.01        1.26      6.79 o 
  -7   9   6        0.83       -5.65      5.65 o 
  -6   9   6        2.78        7.55      5.51 o 
  -5   9   6       27.77       20.92      6.40 o 
  -4   9   6        0.05       -4.15      4.15 o 
  -3   9   6       23.87       19.60      3.75 o 
  -2   9   6        1.23        0.93      2.28 o 
  -1   9   6       14.68       11.89      2.29 o 
   0   9   6       15.46       12.78      2.57 o 
   1   9   6       76.39       69.60      2.77 o 
   2   9   6       43.84       47.21      2.45 o 
   3   9   6        0.56       -1.30      1.82 o 
   4   9   6       13.20       17.40      2.57 o 
   5   9   6       10.09        7.96      2.60 o 
   6   9   6        1.75        3.65      2.52 o 
   7   9   6       39.36       39.20      5.85 o 
   8   9   6        0.31       -2.41      2.41 o 
   9   9   6        3.40        2.14      2.97 o 
  10   9   6        2.11       -0.13      3.06 o 
  -8  10   6        0.07        0.46      6.08 o 
  -7  10   6        9.61       17.03      6.10 o 
  -6  10   6        7.08       13.08      5.76 o 
  -5  10   6       27.39       14.34      5.37 o 
  -4  10   6      128.05      140.00      5.90 o 
  -3  10   6       30.85       29.29      3.51 o 
  -2  10   6       64.03       62.95      3.72 o 
  -1  10   6        6.45        5.82      2.32 o 
   0  10   6        0.27       -1.31      1.95 o 
   1  10   6        0.12       -1.63      1.98 o 
   2  10   6       23.27       30.42      3.00 o 
   3  10   6      133.36       85.95      4.94 o 
   4  10   6      102.28      102.16      5.81 o 
   5  10   6        0.07       -1.37      2.42 o 
   6  10   6        0.40       -1.99      2.17 o 
   7  10   6        0.60       -2.21      2.41 o 
   8  10   6        4.88        7.85      3.10 o 
   9  10   6        5.49        8.99      3.42 o 
  10  10   6        1.33        2.23      3.63 o 
  -7  11   6        1.30       -5.58      5.58 o 
  -6  11   6        4.40        3.66      5.65 o 
  -5  11   6        9.64        2.95      5.26 o 
  -4  11   6       28.85       30.81      4.21 o 
  -3  11   6       50.02       35.57      4.05 o 
  -2  11   6        8.13        6.90      2.90 o 
  -1  11   6       17.18       13.35      2.83 o 
   0  11   6       58.18       46.09      4.33 o 
   1  11   6        3.93        4.05      2.43 o 
   2  11   6        5.47        2.13      2.41 o 
   3  11   6       42.34        9.33      2.68 o 
   4  11   6       11.13        6.01      3.36 o 
   5  11   6        0.78        3.02      3.29 o 
   6  11   6        3.19        4.87      3.20 o 
   7  11   6        0.07        1.14      3.41 o 
   8  11   6        0.02        4.39      3.80 o 
   9  11   6        6.79        4.00      4.02 o 
  -6  12   6        1.56        0.30      5.53 o 
  -5  12   6        0.06       -5.51      5.51 o 
  -4  12   6        6.38        3.38      5.67 o 
  -3  12   6       23.41       17.53      4.21 o 
  -2  12   6        2.71        1.58      2.89 o 
  -1  12   6        3.48        2.54      2.81 o 
   0  12   6        7.28        7.90      2.97 o 
   1  12   6        1.26       -1.36      2.68 o 
   2  12   6       54.92       59.95      5.03 o 
   3  12   6        2.88       -0.96      2.97 o 
   4  12   6        0.41        1.74      3.54 o 
   5  12   6        1.33        0.37      3.43 o 
   6  12   6        4.62        0.89      3.82 o 
   7  12   6        1.46        0.82      3.68 o 
  -4  13   6        0.19       -0.66      6.22 o 
  -3  13   6        0.00       -0.52      4.09 o 
  -2  13   6        1.99        4.12      3.63 o 
  -1  13   6       14.89       18.61      3.72 o 
   0  13   6        1.17       -0.34      3.10 o 
   1  13   6        4.06        6.22      3.27 o 
   2  13   6       23.53       18.25      4.53 o 
   3  13   6       30.54        7.91      4.12 o 
   4  13   6        5.53        4.21      3.96 o 
   5  13   6        0.87        1.37      3.68 o 
   6  13   6        1.55       -0.14      3.54 o 
  -1  14   6       12.45       14.56      4.47 o 
   0  14   6        7.27       10.59      3.87 o 
   1  14   6       35.03       44.54      6.33 o 
   2  14   6       22.92       21.61      4.94 o 
   3  14   6        1.98        0.00      4.05 o 
  -1 -14   7        8.83       11.96      5.94 o 
   0 -14   7        2.05       11.41      5.37 o 
  -5 -13   7        5.41        6.79      3.99 o 
  -4 -13   7        0.71        2.73      3.58 o 
  -3 -13   7       14.44       12.63      4.03 o 
  -2 -13   7        0.08        4.28      3.65 o 
  -1 -13   7       22.03       16.07      4.12 o 
   0 -13   7        6.83        9.39      3.77 o 
   1 -13   7        2.63       -0.01      6.97 o 
   2 -13   7        1.28        3.97      4.47 o 
   3 -13   7       18.76       23.86      4.91 o 
   4 -13   7       18.20       32.26      5.40 o 
  -7 -12   7        0.60        0.27      6.86 o 
  -6 -12   7        2.91        5.65      6.47 o 
  -5 -12   7        5.36        4.24      4.02 o 
  -4 -12   7        0.95        2.77      3.10 o 
  -3 -12   7        3.16        2.89      3.25 o 
  -2 -12   7       59.06       58.96     10.72 o 
  -1 -12   7       19.24       12.84      3.60 o 
   0 -12   7       13.93       22.81      3.98 o 
   1 -12   7        6.33        3.98      3.96 o 
   2 -12   7        7.75        8.05      3.77 o 
   3 -12   7        3.97        0.15      5.90 o 
   4 -12   7        4.96       11.86      3.74 o 
   5 -12   7        7.22        2.33      3.78 o 
   6 -12   7        6.28       10.45      4.69 o 
  -7 -11   7        0.58       -4.69      5.74 o 
  -6 -11   7        9.17        5.12      5.26 o 
  -5 -11   7       27.15       31.18      3.73 o 
  -4 -11   7        2.67        3.42      2.84 o 
  -3 -11   7        1.13        0.22      2.68 o 
  -2 -11   7      115.11       94.52      4.98 o 
  -1 -11   7       25.21       16.54      3.35 o 
   0 -11   7        0.06       -1.97      2.58 o 
   1 -11   7        4.14        2.79      2.91 o 
   2 -11   7       64.02       71.17      4.76 o 
   3 -11   7       27.00       30.29      4.35 o 
   4 -11   7        0.45       -3.29      3.29 o 
   5 -11   7        1.09        0.72      3.73 o 
   6 -11   7        8.78        8.94      3.99 o 
   7 -11   7        0.48        1.57      7.32 o 
  -8 -10   7        3.59       -1.74      6.08 o 
  -7 -10   7        1.76       -0.91      4.96 o 
  -6 -10   7        1.51        2.81      4.76 o 
  -5 -10   7        1.81        2.18      2.68 o 
  -4 -10   7       17.10       13.75      3.02 o 
  -3 -10   7        0.08       -2.27      2.27 o 
  -2 -10   7        3.58       -2.64      2.64 o 
  -1 -10   7        0.00        2.12      2.55 o 
   0 -10   7       51.33       52.38      4.03 o 
   1 -10   7        0.00       -1.27      2.59 o 
   2 -10   7        7.29       11.02      3.08 o 
   3 -10   7       29.13       30.37      7.49 o 
   4 -10   7        1.94       -2.67      4.18 o 
   5 -10   7        2.14        2.08      3.48 o 
   6 -10   7        4.19       -0.02      3.59 o 
   7 -10   7        8.06        2.36      4.76 o 
   8 -10   7        0.61        1.95      4.23 o 
  -8  -9   7       15.56       23.14      5.62 o 
  -7  -9   7       12.91        4.73      4.69 o 
  -6  -9   7        4.55        0.18      4.18 o 
  -5  -9   7        0.73       -0.58      2.18 o 
  -4  -9   7       35.08       36.74      8.45 o 
  -3  -9   7       38.21       23.64      4.44 o 
  -2  -9   7       24.30       22.02      3.54 o 
  -1  -9   7       13.86       12.67      2.48 o 
   0  -9   7       14.01        8.71      2.47 o 
   1  -9   7       14.07       13.88      2.65 o 
   2  -9   7       32.19       43.41      3.60 o 
   3  -9   7        4.96        4.47      2.81 o 
   4  -9   7        5.52        4.60      2.97 o 
   5  -9   7        3.74       -1.81      2.98 o 
   6  -9   7        5.71        2.32      3.30 o 
   7  -9   7        7.93       12.17      4.28 o 
   8  -9   7        4.40        9.42      3.87 o 
   9  -9   7        2.28        9.28      6.75 o 
 -10  -8   7        3.25       -1.17      4.64 o 
  -9  -8   7       37.07       29.31      5.12 o 
  -8  -8   7        0.03        2.21      3.13 o 
  -7  -8   7        7.46        4.74      2.81 o 
  -6  -8   7       26.52       18.15      2.86 o 
  -5  -8   7       41.44       35.51      3.10 o 
  -4  -8   7       20.30       21.10      2.69 o 
  -2  -8   7       47.44       47.91      3.12 o 
  -1  -8   7        4.07        1.88      1.98 o 
   0  -8   7        0.03       -1.85      2.01 o 
   1  -8   7        6.54        2.18      2.14 o 
   2  -8   7        1.18       -1.21      2.01 o 
   3  -8   7        7.58        4.75      3.20 o 
   4  -8   7       16.83       18.15      3.27 o 
   5  -8   7       80.65       85.11      4.79 o 
   6  -8   7       17.64       18.46      6.22 o 
   7  -8   7       26.69       28.62      4.15 o 
   8  -8   7        0.12       -2.22      4.16 o 
   9  -8   7       14.03       21.47      6.54 o 
  10  -8   7        0.38        1.58      6.08 o 
 -11  -7   7        2.80       -3.89      4.48 o 
 -10  -7   7       10.66       10.01      4.66 o 
  -9  -7   7        1.01       -2.87      2.87 o 
  -8  -7   7        6.25        2.81      2.74 o 
  -7  -7   7       99.30      101.87      4.68 o 
  -6  -7   7       62.15       64.10      3.75 o 
  -5  -7   7      272.91      276.21      6.05 o 
  -4  -7   7      292.38      276.51      8.36 o 
  -3  -7   7      159.59      151.25      4.37 o 
  -2  -7   7       91.81      102.00      4.00 o 
  -1  -7   7      402.23      414.58     14.64 o 
   0  -7   7       48.02       59.61      3.25 o 
   1  -7   7      300.29      303.34      8.25 o 
   2  -7   7       21.47       25.03      2.84 o 
   3  -7   7      677.24      737.24     17.94 o 
   4  -7   7       60.63       59.37      3.85 o 
   5  -7   7       49.12       50.03      3.87 o 
   6  -7   7      139.14      137.18      5.89 o 
   7  -7   7        9.06        6.92      3.14 o 
   8  -7   7       11.36        6.04      4.66 o 
   9  -7   7        3.11        3.52      4.89 o 
  10  -7   7        0.38       -2.93      4.87 o 
 -11  -6   7        3.11        6.91      4.80 o 
 -10  -6   7       12.84        7.64      4.41 o 
  -9  -6   7       24.40       18.11      3.33 o 
  -8  -6   7        5.24        4.44      2.73 o 
  -7  -6   7        0.11       -1.76      2.28 o 
  -6  -6   7      458.43      462.22     11.43 o 
  -5  -6   7       23.92       24.00      3.78 o 
  -4  -6   7      841.19      827.57     14.05 o 
  -3  -6   7        0.24        0.27      1.12 o 
  -2  -6   7      305.70      313.62      6.13 o 
  -1  -6   7      438.58      482.80      8.72 o 
   0  -6   7      142.52      135.01      3.34 o 
   1  -6   7      146.22      163.64      5.38 o 
   2  -6   7       45.09       46.05      3.05 o 
   3  -6   7      283.41      277.15      7.88 o 
   4  -6   7      369.32      388.27     10.17 o 
   5  -6   7     1634.27     1595.51     33.23 o 
   6  -6   7       44.15       47.01      7.60 o 
   7  -6   7       54.31       59.78      6.97 o 
   8  -6   7        3.10        2.74      4.62 o 
   9  -6   7        6.40       15.20      5.14 o 
  10  -6   7       24.41       -2.17      5.03 o 
 -12  -5   7       89.37       84.44      7.13 o 
 -11  -5   7       43.48       22.57      5.05 o 
 -10  -5   7        5.34        7.03      3.08 o 
  -9  -5   7        6.82        0.16      2.80 o 
  -8  -5   7       68.76       65.90      6.28 o 
  -7  -5   7       89.15       91.72      4.31 o 
  -6  -5   7      889.77      865.35     18.98 o 
  -5  -5   7      545.06      530.02      9.55 o 
  -4  -5   7       15.07       18.26      2.13 o 
  -3  -5   7      229.13      242.52      4.99 o 
  -2  -5   7      322.69      301.30      5.84 o 
  -1  -5   7        0.03        1.28      0.89 o 
   0  -5   7        0.03       -0.85      0.85 o 
   1  -5   7      363.98      358.54      7.49 o 
   2  -5   7       87.58       93.44      2.87 o 
   3  -5   7        0.01        0.16      1.25 o 
   4  -5   7       55.47       56.64      2.55 o 
   5  -5   7      201.45      207.50      6.66 o 
   6  -5   7       12.48       12.69      4.48 o 
   7  -5   7       21.04       26.61      3.35 o 
   8  -5   7       18.51       12.14      4.39 o 
   9  -5   7        3.25       -0.21      4.55 o 
  10  -5   7        9.30        4.07      5.12 o 
  11  -5   7       26.14       36.19      5.81 o 
 -12  -4   7       10.08        0.00      4.71 o 
 -11  -4   7        2.50        1.87      4.07 o 
 -10  -4   7       40.77       38.02      4.16 o 
  -9  -4   7       58.69       50.69      5.74 o 
  -8  -4   7       12.32        3.99      2.42 o 
  -7  -4   7        3.92        0.28      2.10 o 
  -6  -4   7      202.68      191.16      6.00 o 
  -5  -4   7       14.86       14.33      3.61 o 
  -4  -4   7       79.59       60.56      2.34 o 
  -3  -4   7       72.04       60.36      2.07 o 
  -2  -4   7     2132.09     2184.00     34.12 o 
  -1  -4   7       44.48       43.90      2.16 o 
   0  -4   7        1.51        0.58      0.88 o 
   1  -4   7       14.96       12.11      1.30 o 
   2  -4   7      520.88      527.18      9.46 o 
   3  -4   7       58.98       48.49      2.17 o 
   4  -4   7        2.04        1.46      1.35 o 
   5  -4   7       12.19        7.17      2.08 o 
   6  -4   7        3.48        0.87      1.73 o 
   7  -4   7       18.63       22.44      7.19 o 
   8  -4   7       75.32       71.80      4.80 o 
   9  -4   7       61.63       60.00      5.99 o 
  10  -4   7        1.38       -3.64      3.64 o 
  11  -4   7        3.32       10.77      4.78 o 
  12  -4   7        0.08       -5.05      5.05 o 
 -12  -3   7       12.29       14.08      5.26 o 
 -11  -3   7       10.83        1.46      4.14 o 
 -10  -3   7       12.33        9.85      3.10 o 
  -9  -3   7       45.81       41.14      3.90 o 
  -8  -3   7       76.11       80.03      5.91 o 
  -7  -3   7       47.13       39.30      4.50 o 
  -6  -3   7        3.21        0.15      1.66 o 
  -5  -3   7      162.76      152.58      4.91 o 
  -4  -3   7      404.98      411.90      8.56 o 
  -3  -3   7       79.64       77.87      2.28 o 
  -2  -3   7      570.18      540.08      9.24 o 
  -1  -3   7        7.55        5.18      0.91 o 
   0  -3   7       58.73       63.62      2.01 o 
   1  -3   7       42.98       39.50      1.71 o 
   2  -3   7       39.27       31.33      1.67 o 
   3  -3   7       14.33       16.11      1.53 o 
   4  -3   7       81.90       66.29      2.51 o 
   5  -3   7      127.06      144.57      3.96 o 
   6  -3   7       16.12       17.69      3.05 o 
   7  -3   7       70.27       51.81      3.87 o 
   8  -3   7        0.29        4.57      4.16 o 
   9  -3   7       13.93       10.72      5.62 o 
  10  -3   7       25.01       15.93      3.70 o 
  11  -3   7        5.28        8.30      4.48 o 
  12  -3   7        4.48        7.75      5.24 o 
 -12  -2   7        0.04       -4.44      4.44 o 
 -11  -2   7       12.32       13.51      3.62 o 
 -10  -2   7       50.25       48.31      4.34 o 
  -9  -2   7       14.16        6.35      2.69 o 
  -8  -2   7       10.86        5.07      2.39 o 
  -7  -2   7       52.16       55.57      4.48 o 
  -6  -2   7       13.24       10.16      2.08 o 
  -4  -2   7      556.23      562.42     28.28 o 
  -3  -2   7      132.52      151.43      3.29 o 
  -2  -2   7        7.45        7.00      0.92 o 
  -1  -2   7     1072.26     1202.54     19.17 o 
   0  -2   7      198.52      186.37      6.36 o 
   1  -2   7     1551.35     1695.03     26.74 o 
   2  -2   7      353.72      362.09      6.74 o 
   3  -2   7      694.16      746.28     12.73 o 
   4  -2   7      121.32      153.34      4.15 o 
   5  -2   7       47.95       61.28      2.46 o 
   6  -2   7      358.09      382.26      7.75 o 
   7  -2   7      211.47      239.02     16.33 o 
   8  -2   7       10.80        3.72      2.27 o 
   9  -2   7        0.69        1.12      2.60 o 
  10  -2   7       17.49       17.72      3.49 o 
  11  -2   7        0.91        5.50      3.39 o 
  12  -2   7        4.34       -0.31      3.92 o 
 -12  -1   7        0.00        3.45      4.55 o 
 -11  -1   7       13.58       14.05      5.35 o 
 -10  -1   7       34.24       43.44      5.22 o 
  -9  -1   7       36.25       21.07      3.12 o 
  -8  -1   7        0.57        1.77      2.21 o 
  -7  -1   7       67.53       61.94      3.45 o 
  -6  -1   7       44.91       44.98      2.77 o 
  -5  -1   7      574.57      300.35     11.64 o 
  -4  -1   7      174.69      198.19      5.45 o 
  -3  -1   7      477.28      510.82     16.83 o 
  -2  -1   7       49.61       64.00      1.81 o 
  -1  -1   7      532.45      564.80      9.46 o 
   0  -1   7       42.97       39.52      2.66 o 
   1  -1   7      181.84      206.20      4.21 o 
   2  -1   7        1.89       -0.68      0.80 o 
   3  -1   7     1574.45     1647.97     26.24 o 
   4  -1   7      483.32      434.94      9.80 o 
   5  -1   7      677.83      681.01     11.87 o 
   6  -1   7      320.90      314.28      8.18 o 
   7  -1   7       58.47       62.09      3.54 o 
   8  -1   7        6.57        7.20      2.60 o 
   9  -1   7       86.23       87.53      4.56 o 
  10  -1   7       20.30       21.32      3.48 o 
  11  -1   7        3.96        3.50      3.14 o 
  12  -1   7        3.07       -2.10      3.40 o 
 -12   0   7        1.61       -0.41      4.18 o 
 -11   0   7        0.01       -0.47      2.75 o 
 -10   0   7        0.56       -1.59      2.40 o 
  -9   0   7        2.17        1.98      2.85 o 
  -8   0   7       35.76       28.43      3.15 o 
  -7   0   7       47.94       53.62      3.27 o 
  -6   0   7       53.25       52.30      3.04 o 
  -4   0   7       41.46       43.40      2.46 o 
  -3   0   7      294.79      306.32      7.36 o 
  -2   0   7       13.81       11.33      1.37 o 
  -1   0   7       31.14       27.73      1.33 o 
   0   0   7        9.30        6.84      0.80 o 
   1   0   7      211.98      205.93      4.04 o 
   2   0   7       33.75       25.17      1.35 o 
   3   0   7      401.98      395.30      7.18 o 
   4   0   7      362.11      332.55     18.07 o 
   5   0   7      172.03      167.84      3.88 o 
   6   0   7       36.25       37.03      4.62 o 
   7   0   7        0.27       -0.20      2.63 o 
   8   0   7        0.80        0.20      2.08 o 
   9   0   7       29.00       29.28      3.33 o 
  10   0   7        0.24        1.40      2.69 o 
  11   0   7       28.31       29.03      3.98 o 
  12   0   7        0.77        0.67      3.80 o 
 -12   1   7        6.30        6.72      4.23 o 
 -11   1   7        0.26       -2.72      2.72 o 
 -10   1   7       29.19       28.17      5.35 o 
  -9   1   7        1.55        0.85      2.27 o 
  -8   1   7        0.28        1.43      2.13 o 
  -7   1   7        2.21       -1.78      1.78 o 
  -6   1   7      131.00      131.46     12.16 o 
  -5   1   7       48.00       57.23      2.97 o 
  -4   1   7        7.08       13.33      1.82 o 
  -3   1   7      341.77      361.07      9.83 o 
  -2   1   7        2.89        3.64      0.58 o 
  -1   1   7       23.43       21.90      2.18 o 
   0   1   7      160.59      143.33      3.06 o 
   1   1   7        2.21        1.50      0.74 o 
   2   1   7      479.93      574.10      9.74 o 
   3   1   7      268.06      256.35      5.91 o 
   4   1   7      189.92      181.07      6.10 o 
   5   1   7     1705.96     1797.05     48.02 o 
   6   1   7       18.95       13.12      3.58 o 
   7   1   7       96.43      105.03      4.34 o 
   8   1   7        0.34        1.03      2.12 o 
   9   1   7       67.84       78.51      4.30 o 
  10   1   7        0.12       -1.13      2.63 o 
  11   1   7        4.51       11.18      3.36 o 
  12   1   7       10.07        9.40      3.50 o 
 -12   2   7       80.25       81.28      5.19 o 
 -11   2   7       17.11       16.34      3.58 o 
 -10   2   7       58.40       56.07      9.97 o 
  -9   2   7       22.82       17.82      3.69 o 
  -8   2   7        0.40       -1.22      2.11 o 
  -7   2   7      193.79      170.85      5.74 o 
  -6   2   7      452.27      454.14     14.47 o 
  -5   2   7      367.83      384.59      9.43 o 
  -4   2   7      894.45      897.16     19.38 o 
  -3   2   7        0.01        1.24      0.70 o 
  -2   2   7       34.24       36.65      1.31 o 
  -1   2   7     1463.58     1660.65     25.96 o 
   0   2   7      237.56      226.75      4.37 o 
   1   2   7      661.76      755.64     12.46 o 
   2   2   7       25.34       18.80      1.40 o 
   3   2   7      438.01      533.47      9.39 o 
   4   2   7      969.69      973.41     16.02 o 
   5   2   7      255.13      229.76      6.35 o 
   6   2   7       68.49       67.37      3.49 o 
   7   2   7        3.92        0.83      1.82 o 
   8   2   7        0.03        0.18      2.15 o 
   9   2   7       62.72       60.88      4.37 o 
  10   2   7        1.90        1.79      2.78 o 
  11   2   7       11.37       13.59      3.46 o 
  12   2   7        4.87        0.43      5.04 o 
 -12   3   7       50.54       62.82      5.34 o 
 -11   3   7        9.28        5.83      3.44 o 
 -10   3   7       16.67       20.24      7.32 o 
  -9   3   7        2.39       -0.38      2.44 o 
  -8   3   7       67.31       65.42      4.72 o 
  -7   3   7       32.67       32.58      7.64 o 
  -6   3   7       36.51       35.78      2.83 o 
  -5   3   7      118.51      112.64      4.09 o 
  -4   3   7      719.76      735.36     15.93 o 
  -3   3   7      410.86      416.99      7.41 o 
  -2   3   7      342.04      329.72      5.98 o 
  -1   3   7       24.26       20.13      1.21 o 
   0   3   7       52.41       55.13      2.07 o 
   1   3   7        0.12       -0.23      0.78 o 
   2   3   7      121.21      117.45      2.93 o 
   3   3   7      281.83      276.33      5.43 o 
   4   3   7      150.83      152.46      4.73 o 
   5   3   7       47.71       55.37      3.10 o 
   6   3   7      293.57      283.00     12.43 o 
   7   3   7        6.45        5.34      2.00 o 
   8   3   7       47.57       61.63      3.72 o 
   9   3   7        3.46        3.17      2.40 o 
  10   3   7        4.15       -0.29      2.50 o 
  11   3   7        0.02        3.18      3.85 o 
  12   3   7        5.41        2.98      3.62 o 
 -12   4   7       12.03       19.12      4.51 o 
 -11   4   7       21.76       30.94      4.20 o 
 -10   4   7       16.38       16.96      3.55 o 
  -9   4   7       34.52       36.99      3.85 o 
  -8   4   7      108.12      103.45      4.72 o 
  -7   4   7       11.51        5.53      3.19 o 
  -6   4   7       52.68       68.53      3.61 o 
  -5   4   7       94.98       91.22      3.89 o 
  -4   4   7        2.01        2.21      1.49 o 
  -3   4   7      228.23      231.75      4.75 o 
  -2   4   7      284.39      283.35      5.46 o 
  -1   4   7      255.40      269.88      5.24 o 
   0   4   7       69.87       94.41      2.58 o 
   1   4   7      234.15      256.29      5.12 o 
   2   4   7     1154.89     1250.35     20.23 o 
   3   4   7      522.38      546.39      9.67 o 
   4   4   7      355.49      342.24      8.31 o 
   5   4   7      172.53      189.41     10.94 o 
   6   4   7      160.94      148.70      6.46 o 
   7   4   7      110.58      120.04      6.57 o 
   8   4   7       20.70       13.15      2.51 o 
   9   4   7       25.87       22.39      5.24 o 
  10   4   7       61.96       67.25      4.63 o 
  11   4   7       37.88       42.12      4.55 o 
  12   4   7        3.65        8.03      3.47 o 
 -11   5   7        0.83       -2.00      3.33 o 
 -10   5   7        2.29        1.53      4.13 o 
  -9   5   7        0.31       -0.09      2.65 o 
  -7   5   7       24.92       24.12      5.43 o 
  -6   5   7      326.74      343.18     11.94 o 
  -5   5   7     1303.79     1325.74     27.65 o 
  -4   5   7      274.82      283.55     15.87 o 
  -3   5   7       23.73       30.40      1.81 o 
  -2   5   7      228.05      218.52      4.62 o 
  -1   5   7       20.18       22.53      1.78 o 
   0   5   7       11.68        9.74      1.21 o 
   1   5   7      349.17      352.68      9.57 o 
   2   5   7       33.98       37.00      1.93 o 
   3   5   7       11.66       18.96      1.98 o 
   4   5   7       17.49       12.86      1.90 o 
   5   5   7       59.66       55.69      3.17 o 
   6   5   7       59.01       58.29      3.45 o 
   7   5   7       67.20       63.43      3.63 o 
   8   5   7       19.12       17.83      2.77 o 
   9   5   7       15.50       11.35      3.62 o 
  10   5   7       55.16       42.62      4.26 o 
  11   5   7       27.45       36.38      4.37 o 
  12   5   7       13.65       10.53      3.83 o 
 -11   6   7        4.88       10.31      8.09 o 
 -10   6   7       34.72       23.44      7.68 o 
  -9   6   7       60.65       71.80      4.50 o 
  -8   6   7        1.22       -0.59      3.03 o 
  -7   6   7        0.04        0.54      2.32 o 
  -6   6   7      782.95      794.47     17.99 o 
  -5   6   7      314.02      323.89      8.72 o 
  -4   6   7      796.41      770.11     17.10 o 
  -3   6   7        0.25       -0.66      2.15 o 
  -2   6   7       70.85       66.04      2.41 o 
  -1   6   7     1430.56     1551.90     24.97 o 
   0   6   7       14.99       13.85      1.51 o 
   1   6   7       87.91       84.74      2.69 o 
   2   6   7      117.60      129.33      3.49 o 
   3   6   7       11.39       10.25      1.49 o 
   4   6   7      393.26      365.37      8.93 o 
   5   6   7      401.90      400.53      9.86 o 
   6   6   7     1058.27     1062.88     27.00 o 
   7   6   7        0.50        0.08      2.36 o 
   8   6   7        0.27       -0.12      2.36 o 
   9   6   7        3.12        3.50      2.72 o 
  10   6   7        0.00        1.54      2.70 o 
  11   6   7        0.00       -1.86      3.11 o 
  12   6   7        0.69       -0.70      3.63 o 
 -10   7   7        4.46        4.85      7.41 o 
  -9   7   7        2.36        3.75      6.22 o 
  -8   7   7        1.75        2.01      5.92 o 
  -7   7   7       70.08       74.01      7.98 o 
  -6   7   7       28.37       38.36      4.32 o 
  -5   7   7        2.88        3.48      2.17 o 
  -4   7   7       11.92       12.05      3.26 o 
  -3   7   7        1.84       -0.71      1.36 o 
  -2   7   7      172.18      187.40      4.51 o 
  -1   7   7       16.55       13.52      1.98 o 
   0   7   7       47.20       65.89      2.49 o 
   1   7   7      323.20      338.89      6.86 o 
   2   7   7       94.00      104.28      3.15 o 
   3   7   7      228.30      232.47      6.48 o 
   4   7   7      285.12      247.93     26.99 o 
   5   7   7       16.30       12.81      2.68 o 
   6   7   7      106.47      106.80      4.59 o 
   7   7   7       18.12       12.42      2.59 o 
   8   7   7        0.80        2.69      2.43 o 
   9   7   7        0.32        1.50      2.70 o 
  10   7   7        5.95        5.69      3.20 o 
  11   7   7       20.37       28.28      4.28 o 
 -10   8   7        3.77        3.11      8.21 o 
  -9   8   7       15.57       25.77      8.69 o 
  -8   8   7        3.27        8.83      6.88 o 
  -7   8   7       24.00       19.32      7.02 o 
  -6   8   7        0.01       -0.14      5.30 o 
  -5   8   7       91.42       90.48      7.87 o 
  -4   8   7       26.68       18.54      5.72 o 
  -3   8   7        6.51        3.51      1.65 o 
  -2   8   7       16.24       13.91      2.00 o 
  -1   8   7       12.24       17.33      3.72 o 
   0   8   7       42.67       32.71      3.96 o 
   1   8   7       47.11       48.59      2.33 o 
   2   8   7      105.44       96.81      3.16 o 
   3   8   7      424.53      411.41     18.81 o 
   4   8   7       12.48        6.77      4.97 o 
   5   8   7       11.20       12.13      2.44 o 
   6   8   7       33.48       35.28      3.06 o 
   7   8   7       24.32       31.54      3.48 o 
   8   8   7        4.58       -0.34      2.55 o 
   9   8   7        8.09       -0.22      4.42 o 
  10   8   7        7.53        2.02      3.31 o 
  11   8   7       22.74       32.87      5.28 o 
  -9   9   7        0.71       -5.03      7.45 o 
  -8   9   7        8.58       -6.01      6.77 o 
  -7   9   7        0.94        2.84      6.91 o 
  -6   9   7        9.60       20.21      6.81 o 
  -5   9   7       10.87        1.92      5.12 o 
  -4   9   7       24.55       21.17      6.40 o 
  -3   9   7        8.55       18.27      5.58 o 
  -2   9   7      114.43      103.75      4.50 o 
  -1   9   7        1.74       -1.21      2.97 o 
   0   9   7       36.55       32.30      4.37 o 
   1   9   7        4.15        3.48      1.70 o 
   2   9   7       42.82       47.91      2.54 o 
   3   9   7        7.71        6.67      2.16 o 
   4   9   7       53.02       53.37      5.69 o 
   5   9   7      182.43      186.93      6.28 o 
   6   9   7       14.94       16.40      2.99 o 
   7   9   7      109.06      109.48      5.06 o 
   8   9   7        4.59        4.63      2.83 o 
   9   9   7       34.41       45.57      4.64 o 
  10   9   7       14.80       22.25      6.50 o 
  -8  10   7        1.37       -4.78      8.21 o 
  -7  10   7        4.02       -2.24      7.36 o 
  -6  10   7       14.72       23.44      8.00 o 
  -5  10   7        0.32       -0.25      5.46 o 
  -3  10   7        1.05        0.44      2.63 o 
  -2  10   7        0.13        1.62      3.48 o 
  -1  10   7       10.24        4.38      2.28 o 
   0  10   7       38.26       40.18      3.10 o 
   1  10   7        5.87       -0.34      5.24 o 
   2  10   7        5.11        6.79      2.54 o 
   3  10   7       40.80       41.71      3.77 o 
   5  10   7        0.24       -2.37      2.37 o 
   6  10   7        7.36        6.37      3.04 o 
   7  10   7        0.01       -2.74      2.74 o 
   8  10   7        9.41       13.12      3.44 o 
   9  10   7        0.02       -0.08      3.26 o 
  -7  11   7        0.38        3.48      5.76 o 
  -6  11   7        0.16       -1.55      5.83 o 
  -5  11   7        8.32        2.01      5.49 o 
  -4  11   7        0.21        4.82      5.14 o 
  -3  11   7        3.03        1.00      3.60 o 
  -2  11   7        7.73        7.06      2.81 o 
  -1  11   7        1.89       -0.55      2.50 o 
   0  11   7        0.91        4.40      4.44 o 
   1  11   7       18.42       23.64      3.12 o 
   2  11   7       89.05       88.78      5.53 o 
   3  11   7       12.38       16.46      3.61 o 
   4  11   7       17.37        2.61      2.79 o 
   5  11   7        0.29        2.06      2.84 o 
   6  11   7       31.19       35.90      4.89 o 
   7  11   7        0.10       -2.54      3.11 o 
   8  11   7        2.09        7.34      4.00 o 
  -5  12   7        0.06        4.82      5.56 o 
  -4  12   7       46.57       -1.42      5.28 o 
  -3  12   7        4.65        5.19      5.44 o 
  -2  12   7       26.07       41.27     10.06 o 
  -1  12   7       16.54       15.52      3.31 o 
   0  12   7        0.15       -2.84      2.84 o 
   1  12   7       22.39       16.77      3.24 o 
   2  12   7        4.33        7.11      3.75 o 
   3  12   7       14.60       13.95      3.96 o 
   4  12   7        0.40       -2.88      3.13 o 
   5  12   7       23.78       28.10      4.73 o 
   6  12   7        4.47        4.66      3.91 o 
   7  12   7        0.00       -0.46      3.86 o 
  -4  13   7        1.14       -6.13      6.13 o 
  -3  13   7       12.61       12.67      6.72 o 
  -2  13   7       19.65       20.47      4.33 o 
  -1  13   7        0.28        3.40      6.39 o 
   0  13   7       13.38       18.84      3.79 o 
   1  13   7       29.48       36.24      5.51 o 
   2  13   7        0.70       -3.45      3.59 o 
   3  13   7        6.04        2.65      3.93 o 
   4  13   7        2.60       -2.01      3.25 o 
   5  13   7        3.17        4.71      4.18 o 
   0  14   7        0.24       -1.39      4.44 o 
   1  14   7        4.08        4.28      4.89 o 
   2  14   7        9.89        8.09      4.53 o 
  -4 -13   8        1.48       -0.08      3.85 o 
  -3 -13   8        0.29        2.92      3.78 o 
  -2 -13   8       30.97       30.71      4.92 o 
  -1 -13   8        1.21       -0.45      3.79 o 
   0 -13   8        3.14        2.94      3.87 o 
   1 -13   8        0.73       -2.02      4.05 o 
   2 -13   8        4.32       -3.95      3.99 o 
   3 -13   8        4.43        8.28      4.74 o 
  -6 -12   8        0.32       -1.58      5.81 o 
  -5 -12   8        0.71        8.19      6.26 o 
  -4 -12   8        7.08        8.44      3.63 o 
  -3 -12   8        3.92       -2.68      3.07 o 
  -2 -12   8        1.81        3.06      3.49 o 
  -1 -12   8       30.40       33.90      5.44 o 
   0 -12   8        0.84       -1.56      3.28 o 
   1 -12   8        0.56        0.46      3.55 o 
   2 -12   8        3.22        1.06      3.82 o 
   3 -12   8        3.81        6.72      4.01 o 
   4 -12   8        4.12        7.23      4.16 o 
   5 -12   8        1.52        7.33      4.22 o 
  -7 -11   8        2.93        4.69      5.94 o 
  -6 -11   8        6.92        2.84      5.62 o 
  -5 -11   8        2.62        0.73      5.01 o 
  -4 -11   8        0.74        1.49      2.79 o 
  -3 -11   8        4.96        0.44      2.82 o 
  -2 -11   8        8.88        9.42      3.27 o 
  -1 -11   8        2.11       -2.89      3.93 o 
   0 -11   8        0.01        2.75      3.24 o 
   1 -11   8       14.67        5.82      3.85 o 
   2 -11   8       33.47       36.51      4.55 o 
   3 -11   8       23.75       28.65      4.47 o 
   4 -11   8       30.23       39.12      7.04 o 
   5 -11   8       17.90       18.16      6.18 o 
   6 -11   8        8.30       18.74      4.61 o 
   7 -11   8        1.51        4.46      6.40 o 
  -8 -10   8        2.18        0.82      5.99 o 
  -7 -10   8        2.27        1.58      5.40 o 
  -6 -10   8        0.12       -0.32      4.71 o 
  -5 -10   8        2.10       -2.06      4.39 o 
  -4 -10   8        1.12        0.50      2.56 o 
  -3 -10   8        8.18       12.33      4.90 o 
  -2 -10   8        0.48       -0.11      2.59 o 
  -1 -10   8        3.05        1.23      2.56 o 
   0 -10   8       65.31       49.40      4.07 o 
   1 -10   8       44.49       47.69      4.20 o 
   2 -10   8        3.68        1.79      3.03 o 
   3 -10   8       44.36       54.24      6.16 o 
   4 -10   8        0.67       -2.13      3.03 o 
   5 -10   8       39.80       42.40      4.95 o 
   6 -10   8       11.82       10.46      4.22 o 
   7 -10   8        1.78        4.97      3.94 o 
   8 -10   8       18.11       24.12      7.23 o 
  -8  -9   8        2.99        1.33      5.17 o 
  -7  -9   8       12.02        6.40      4.98 o 
  -6  -9   8       36.45       35.05      6.10 o 
  -5  -9   8        0.14        0.50      4.18 o 
  -4  -9   8        7.93        6.41      2.98 o 
  -3  -9   8       55.24       54.94      3.77 o 
  -2  -9   8       76.11       63.18      3.86 o 
  -1  -9   8        1.63       -0.20      2.16 o 
   0  -9   8        2.46        1.73      2.33 o 
   1  -9   8        9.50        0.29      2.34 o 
   2  -9   8      111.23      112.68      5.33 o 
   3  -9   8        1.06       -2.35      2.48 o 
   4  -9   8       14.20       17.71      3.47 o 
   5  -9   8       37.05       36.02      4.41 o 
   6  -9   8        0.28        1.69      4.12 o 
   7  -9   8       28.88       39.15      6.32 o 
   8  -9   8        6.18       -0.66      5.72 o 
   9  -9   8        2.11        6.97      6.81 o 
 -10  -8   8        1.87       -4.82      4.82 o 
  -9  -8   8       11.91        9.36      3.53 o 
  -8  -8   8        1.02        1.79      2.94 o 
  -7  -8   8        4.84        1.91      3.01 o 
  -6  -8   8       17.88       15.59      5.01 o 
  -5  -8   8       51.80       67.68      6.33 o 
  -4  -8   8       20.66       16.66      2.60 o 
  -3  -8   8        0.06        0.46      2.11 o 
  -2  -8   8        4.35        3.24      2.13 o 
  -1  -8   8        9.58        6.10      2.23 o 
   0  -8   8       44.33       47.32      3.40 o 
   1  -8   8       14.72       10.29      2.50 o 
   2  -8   8        1.77       -0.90      2.22 o 
   3  -8   8        2.04        3.36      2.65 o 
   4  -8   8       18.95       22.81      3.50 o 
   5  -8   8       41.99       56.37      4.42 o 
   6  -8   8       27.85       32.47      4.19 o 
   7  -8   8        8.90        6.10      4.82 o 
   8  -8   8        2.49        4.46      4.92 o 
   9  -8   8        2.42        5.08      6.24 o 
 -11  -7   8       43.11       53.39      6.95 o 
 -10  -7   8        1.16       -2.33      4.44 o 
  -9  -7   8        4.58        1.79      3.05 o 
  -8  -7   8       19.40       20.30      3.31 o 
  -7  -7   8       37.77       37.66      3.68 o 
  -6  -7   8        1.21        1.69      3.29 o 
  -5  -7   8       72.44       68.60      5.72 o 
  -4  -7   8      301.59      299.75      7.27 o 
  -3  -7   8      222.27      232.98      9.48 o 
  -2  -7   8       16.71       17.39      2.57 o 
  -1  -7   8        0.76       -0.57      2.41 o 
   0  -7   8       50.10       54.21      3.28 o 
   1  -7   8      129.20      131.85      8.31 o 
   2  -7   8       92.28       93.18      4.40 o 
   3  -7   8      248.38      251.49     11.44 o 
   4  -7   8       59.56       49.62      3.59 o 
   5  -7   8        2.21       -1.45      2.39 o 
   6  -7   8        2.14        2.23      2.80 o 
   7  -7   8       26.67       37.68      4.31 o 
   8  -7   8       28.13       30.59      6.63 o 
   9  -7   8        1.24        4.28      4.94 o 
  10  -7   8        1.69        4.87      6.01 o 
 -11  -6   8        0.15       -2.74      4.30 o 
 -10  -6   8        4.25        1.70      3.50 o 
  -9  -6   8        1.53       -2.14      2.86 o 
  -8  -6   8        4.65        4.63      2.65 o 
  -7  -6   8      130.33      137.22      5.33 o 
  -6  -6   8      111.99      114.17      5.73 o 
  -5  -6   8       83.30       83.69      3.96 o 
  -4  -6   8      268.38      275.32      6.69 o 
  -3  -6   8       53.33       50.28      2.21 o 
  -2  -6   8       46.81       49.67      2.14 o 
  -1  -6   8       25.41       24.70      1.74 o 
   0  -6   8        0.40        1.76      1.79 o 
   1  -6   8        5.11        5.91      2.07 o 
   2  -6   8      132.62      146.24      5.28 o 
   3  -6   8      591.61      625.56     14.64 o 
   4  -6   8      500.16      498.52     12.41 o 
   5  -6   8       60.12       67.44      4.09 o 
   6  -6   8        1.15       -1.02      2.47 o 
   7  -6   8       93.92       94.56      6.38 o 
   8  -6   8        0.00        6.29      4.60 o 
   9  -6   8        4.98        4.28      5.33 o 
  10  -6   8        1.01        5.53      5.76 o 
 -11  -5   8        1.63        2.79      4.39 o 
 -10  -5   8       16.93       19.71      3.74 o 
  -9  -5   8        2.09       -0.25      2.71 o 
  -8  -5   8       17.73       18.64      3.06 o 
  -7  -5   8        2.02        0.91      2.24 o 
  -6  -5   8      460.17      459.97     11.33 o 
  -5  -5   8       32.53       36.11      3.51 o 
  -4  -5   8        0.66        2.69      1.87 o 
  -3  -5   8        9.01       10.33      1.80 o 
  -2  -5   8       12.40       11.30      1.85 o 
  -1  -5   8       30.42       30.51      1.74 o 
   0  -5   8        0.01       -0.64      0.97 o 
   1  -5   8       71.31       87.28      2.74 o 
   2  -5   8       39.38       40.84      2.11 o 
   3  -5   8        2.86        2.07      1.47 o 
   4  -5   8      682.89      675.48     15.39 o 
   5  -5   8        0.20       -1.00      2.44 o 
   6  -5   8      940.13      987.09     29.03 o 
   7  -5   8        0.36        0.21      3.59 o 
   8  -5   8       26.53       21.17      5.49 o 
   9  -5   8        5.38       16.28      4.85 o 
  11  -5   8        0.39        0.85      5.26 o 
 -12  -4   8       36.94       40.81      6.36 o 
 -11  -4   8        0.01        1.85      4.23 o 
 -10  -4   8        7.78        6.55      3.24 o 
  -9  -4   8        1.85        1.76      2.62 o 
  -8  -4   8       20.79       18.31      3.04 o 
  -7  -4   8       96.11       85.56      4.63 o 
  -6  -4   8      272.44      264.16      7.46 o 
  -5  -4   8       26.59       31.13      2.70 o 
  -4  -4   8     1196.77     1211.79     19.66 o 
  -3  -4   8        3.79        5.06      1.77 o 
  -2  -4   8        5.39        6.95      2.01 o 
  -1  -4   8        0.46        0.51      1.03 o 
   0  -4   8      598.25      710.90     12.51 o 
   1  -4   8        2.32        0.95      1.01 o 
   2  -4   8       10.09       13.11      1.83 o 
   3  -4   8        8.69       11.83      1.83 o 
   4  -4   8      214.33      201.03      4.87 o 
   5  -4   8      660.09      677.66     12.38 o 
   6  -4   8      270.23      275.79      6.50 o 
   7  -4   8       49.02       48.85      7.87 o 
   8  -4   8        2.08        2.17      4.39 o 
  10  -4   8        0.04       -3.09      3.70 o 
  11  -4   8       12.43       13.74      5.08 o 
 -12  -3   8        5.09        3.36      4.50 o 
 -11  -3   8        0.45       -1.79      3.24 o 
 -10  -3   8       20.32       26.76      3.75 o 
  -9  -3   8        2.47        1.46      5.12 o 
  -8  -3   8       22.03       11.65      2.68 o 
  -7  -3   8       52.41       41.85      4.42 o 
  -6  -3   8       49.77       36.56      2.74 o 
  -5  -3   8       26.04       15.82      8.30 o 
  -4  -3   8     1026.25     1008.46     21.08 o 
  -3  -3   8      228.60      216.33      4.51 o 
  -2  -3   8        0.08       -0.72      0.86 o 
  -1  -3   8       59.10       57.84      2.06 o 
   0  -3   8       50.65       70.78      2.25 o 
   1  -3   8      621.74      685.49     11.72 o 
   2  -3   8       23.79       20.39      1.82 o 
   3  -3   8      193.70      201.03      4.63 o 
   4  -3   8      124.87      131.55      3.69 o 
   5  -3   8        0.01        0.67      2.02 o 
   6  -3   8      746.18      743.02     15.86 o 
   7  -3   8       11.50       10.09      3.04 o 
   8  -3   8       10.65        5.82      2.67 o 
   9  -3   8       19.48       15.76      3.16 o 
  10  -3   8        0.95        1.58      3.01 o 
  11  -3   8        1.02       -3.34      3.59 o 
  12  -3   8        0.23       -2.40      4.73 o 
 -12  -2   8        2.74        4.80      3.93 o 
 -11  -2   8        0.63       -2.84      5.06 o 
 -10  -2   8        0.56       -1.25      2.83 o 
  -9  -2   8       43.52       27.56      3.33 o 
  -8  -2   8       17.04       14.18      3.48 o 
  -7  -2   8       15.66       22.30      2.71 o 
  -6  -2   8        3.55       -0.43      2.16 o 
  -5  -2   8        4.35        1.13      1.40 o 
  -4  -2   8       40.40       30.22      2.26 o 
  -3  -2   8       11.67       15.02      1.23 o 
  -2  -2   8        1.06        0.46      0.80 o 
  -1  -2   8        6.23        6.27      1.04 o 
   0  -2   8      158.70      134.33      3.19 o 
   1  -2   8      285.13      289.77      5.64 o 
   2  -2   8      265.39      276.47      5.57 o 
   3  -2   8      150.34      138.23      3.53 o 
   4  -2   8       74.03       77.94      2.76 o 
   5  -2   8       17.46       22.35      3.51 o 
   6  -2   8      637.87      666.23     21.40 o 
   7  -2   8      140.28      165.90      5.74 o 
   8  -2   8       39.63       42.03      3.41 o 
   9  -2   8       92.95       74.79      4.32 o 
  10  -2   8        0.03       -2.39      3.33 o 
  11  -2   8        3.10       -1.03      3.24 o 
  12  -2   8        0.44        5.84      3.92 o 
 -12  -1   8        6.64        1.74      4.39 o 
 -11  -1   8        0.70        1.82      3.98 o 
 -10  -1   8        0.17        0.32      2.87 o 
  -9  -1   8       37.38       37.05      4.26 o 
  -8  -1   8        0.00        0.41      2.22 o 
  -7  -1   8       39.76       29.67      2.96 o 
  -6  -1   8        0.57       -1.00      1.66 o 
  -5  -1   8      188.79      194.06      5.73 o 
  -4  -1   8      113.14      110.94      3.93 o 
  -3  -1   8      260.37      252.04      9.90 o 
  -2  -1   8        3.53        3.06      0.86 o 
  -1  -1   8      124.67      138.25      4.78 o 
   0  -1   8      966.44     1036.57     16.79 o 
   1  -1   8      373.07      401.88      7.32 o 
   2  -1   8       31.39       42.55      1.84 o 
   3  -1   8      175.16      155.99      3.75 o 
   4  -1   8      522.89      504.79      9.11 o 
   5  -1   8      441.57      454.21     10.43 o 
   6  -1   8       58.25       79.82      3.86 o 
   7  -1   8        0.37        0.67      2.03 o 
   8  -1   8       57.85       55.26      3.88 o 
   9  -1   8        4.68        2.94      2.69 o 
  10  -1   8        1.34        6.08      2.97 o 
  11  -1   8        2.70        1.41      3.34 o 
  12  -1   8        6.70        9.86      4.57 o 
 -12   0   8        0.04        3.54      4.48 o 
 -11   0   8        0.91        1.24      3.56 o 
 -10   0   8       54.45       52.46      4.15 o 
  -9   0   8        2.03       -0.53      2.34 o 
  -8   0   8       23.25       30.00      4.63 o 
  -7   0   8       44.78       48.98      3.11 o 
  -5   0   8        7.70        4.81      2.21 o 
  -4   0   8       45.42       57.53      2.88 o 
  -3   0   8      108.32       98.01      3.39 o 
  -2   0   8      232.64      259.20      4.75 o 
  -1   0   8        3.44        0.97      0.66 o 
   0   0   8      951.59     1038.29     20.48 o 
   1   0   8       94.42       75.05      2.16 o 
   2   0   8      346.66      418.30      7.52 o 
   3   0   8       22.01       27.80      1.62 o 
   4   0   8       11.93       18.86      1.99 o 
   5   0   8     1252.38     1288.90     37.32 o 
   6   0   8       60.64       64.89      3.54 o 
   7   0   8       19.32       16.03      2.55 o 
   8   0   8        3.84        6.44      2.31 o 
   9   0   8        0.85        4.28      2.55 o 
  10   0   8        1.49       -2.49      2.49 o 
  11   0   8        0.43        6.70      5.85 o 
  12   0   8       44.70       64.14      7.81 o 
 -12   1   8        3.18        7.71      6.37 o 
 -11   1   8        2.90        2.96      3.29 o 
 -10   1   8        6.28        3.52      2.97 o 
  -9   1   8        0.05        0.27      2.21 o 
  -8   1   8        4.42        3.83      2.17 o 
  -7   1   8       51.72       49.34      3.25 o 
  -6   1   8      157.27      153.81     11.36 o 
  -5   1   8       46.82       57.07      3.01 o 
  -4   1   8       14.93       17.06      2.02 o 
  -3   1   8      263.06      254.73     13.62 o 
  -2   1   8      398.46      416.89      7.18 o 
  -1   1   8      137.95      158.93      3.34 o 
   0   1   8     1258.49     1259.38     20.03 o 
   1   1   8      122.53      125.18      2.95 o 
   2   1   8       97.02       82.59      2.90 o 
   3   1   8      363.69      348.11      7.79 o 
   4   1   8      413.17      378.69      8.39 o 
   6   1   8       17.13       16.75      4.53 o 
   7   1   8        1.30       -1.78      1.78 o 
   8   1   8        0.62       -2.06      2.06 o 
   9   1   8       82.08       77.75      4.26 o 
  10   1   8        2.28       -2.42      2.75 o 
  11   1   8        6.97        9.25      4.81 o 
  12   1   8       24.21       23.50      4.41 o 
 -12   2   8       21.58       35.66      4.83 o 
 -11   2   8        0.07       -3.30      3.30 o 
 -10   2   8        1.71        1.24      2.91 o 
  -9   2   8        6.19        6.41      2.72 o 
  -8   2   8      117.86      111.83      4.75 o 
  -7   2   8       12.01        9.21      5.62 o 
  -6   2   8      426.32      418.23     10.46 o 
  -5   2   8       33.63       32.75      2.68 o 
  -4   2   8      120.18      110.59      4.01 o 
  -3   2   8        8.09        6.69      1.99 o 
  -2   2   8      145.15      157.62      3.27 o 
  -1   2   8      180.75      209.45      4.15 o 
   0   2   8       43.96       38.55      1.61 o 
   1   2   8      188.68      198.20      4.15 o 
   2   2   8      386.89      405.87      7.39 o 
   3   2   8       12.27       23.56      3.47 o 
   4   2   8       84.18       94.55      3.73 o 
   6   2   8      345.96      326.53      8.59 o 
   7   2   8       32.27       34.07      3.29 o 
   8   2   8       33.27       28.20      3.42 o 
   9   2   8        6.44        9.58      2.64 o 
  10   2   8        5.37        6.60      3.08 o 
  11   2   8        2.76       -0.38      3.15 o 
  12   2   8       17.28       16.04     20.74 o 
 -12   3   8       11.28       11.56      4.17 o 
 -11   3   8        9.05        9.59      3.59 o 
 -10   3   8        3.19        8.95      2.96 o 
  -9   3   8       16.79       16.57      3.21 o 
  -8   3   8       18.43       18.84      2.95 o 
  -7   3   8      105.14       87.16      4.05 o 
  -6   3   8      273.94      266.68      8.46 o 
  -5   3   8      482.62      474.87     11.36 o 
  -4   3   8      337.88      364.22      9.04 o 
  -3   3   8      122.39      121.20      4.14 o 
  -2   3   8      288.21      281.52      5.29 o 
  -1   3   8       27.29       30.03      2.45 o 
   0   3   8       21.29       14.39      1.25 o 
   1   3   8      355.01      417.82      7.56 o 
   2   3   8        1.53        0.73      0.95 o 
   3   3   8      326.54      333.18      6.42 o 
   4   3   8      448.57      471.41     10.78 o 
   5   3   8       22.54       22.80      4.18 o 
   6   3   8      681.48      652.83     14.70 o 
   7   3   8       48.11       42.72      3.36 o 
   8   3   8       57.11       62.06      3.96 o 
   9   3   8       21.81       15.03      3.33 o 
  10   3   8       24.21       38.35      5.74 o 
  11   3   8        0.19        0.42      4.64 o 
  12   3   8       12.97        6.39      3.87 o 
 -11   4   8       35.19       46.69      9.99 o 
 -10   4   8       17.13       22.10      4.64 o 
  -9   4   8        0.00       -1.68      3.13 o 
  -7   4   8      105.85      115.48      4.86 o 
  -6   4   8     1155.38     1158.09     24.70 o 
  -5   4   8        4.04        2.64      3.68 o 
  -4   4   8     1694.20     1734.81     35.15 o 
  -3   4   8       87.14       79.55      3.42 o 
  -2   4   8       79.64       73.99      2.24 o 
  -1   4   8       71.71       75.24      2.27 o 
   0   4   8     1237.14     1399.17     22.42 o 
   1   4   8      146.17      151.37      3.61 o 
   2   4   8       18.18       27.41      1.71 o 
   3   4   8       31.63       21.74      2.00 o 
   4   4   8      152.60      158.19      5.68 o 
   5   4   8      112.26      116.18      7.04 o 
   6   4   8      449.27      453.08     11.09 o 
   7   4   8       43.29       45.81      3.50 o 
   8   4   8        0.70        1.31      2.29 o 
   9   4   8        4.91        0.19      2.48 o 
  10   4   8        1.11        1.83      3.09 o 
  11   4   8       13.65        9.25      3.60 o 
  12   4   8        0.35       -0.63      3.72 o 
 -11   5   8        0.85       -2.30      3.67 o 
 -10   5   8       14.42       15.44      3.51 o 
  -9   5   8       24.72       26.53      4.42 o 
  -8   5   8       11.31       17.08      3.19 o 
  -7   5   8        0.03       -1.54      2.47 o 
  -6   5   8      334.64      358.00     15.09 o 
  -5   5   8      235.62      247.05      7.32 o 
  -4   5   8      220.64      223.99      6.62 o 
  -3   5   8        7.99        6.52      1.89 o 
  -2   5   8      363.71      372.80      7.04 o 
  -1   5   8        1.61        2.58      1.04 o 
   0   5   8        1.05        3.29      1.09 o 
   1   5   8      184.14      160.71      3.88 o 
   2   5   8       23.55       34.19      2.39 o 
   3   5   8       15.27       18.67      1.76 o 
   4   5   8      371.27      362.30      8.93 o 
   5   5   8        3.54       -2.09      2.09 o 
   6   5   8       36.05       35.19      3.65 o 
   7   5   8        0.01        0.37      1.96 o 
   8   5   8        8.04       10.38      2.59 o 
   9   5   8       23.72       22.79      3.47 o 
  10   5   8        1.30        0.49      3.04 o 
  11   5   8        5.64        3.47      3.41 o 
  12   5   8        1.47        2.42      3.47 o 
 -10   6   8        5.28        3.54      6.95 o 
  -9   6   8        0.35       -2.76      2.76 o 
  -8   6   8        1.24       -0.70      4.13 o 
  -7   6   8       19.55       24.71      4.26 o 
  -6   6   8      222.45      233.83      7.26 o 
  -5   6   8       63.07       52.97      3.74 o 
  -4   6   8       90.17       69.21      6.93 o 
  -3   6   8        2.72        1.89      1.92 o 
  -2   6   8        7.89        7.73      2.19 o 
  -1   6   8       85.50       76.76      2.55 o 
   0   6   8       67.05       60.02      2.35 o 
   1   6   8       26.20       27.13      2.90 o 
   2   6   8        1.39        1.11      1.31 o 
   3   6   8      567.57      542.50     12.12 o 
   4   6   8      338.85      389.02     12.06 o 
   5   6   8       44.29       51.58      5.51 o 
   6   6   8        0.25       -1.35      2.37 o 
   7   6   8       28.78       25.74      3.24 o 
   8   6   8        1.16        2.39      2.64 o 
   9   6   8        1.84       -0.59      2.64 o 
  10   6   8        0.57        1.21      2.91 o 
  11   6   8       25.29       31.66      4.27 o 
 -10   7   8        2.78        1.14      7.55 o 
  -9   7   8        7.14        9.05      7.20 o 
  -8   7   8        0.06        5.53      5.65 o 
  -7   7   8       10.69        9.21      5.33 o 
  -6   7   8        6.01        6.06      2.62 o 
  -5   7   8        9.53        7.09      2.78 o 
  -4   7   8       41.91       39.40      3.07 o 
  -3   7   8      275.99      288.43      8.11 o 
  -2   7   8        8.24        6.80      1.65 o 
  -1   7   8        1.70        1.35      1.26 o 
   0   7   8      287.81      323.03      6.64 o 
   1   7   8      138.77      152.07      4.01 o 
   2   7   8      344.30      344.01      8.41 o 
   3   7   8      395.54      372.09      9.11 o 
   4   7   8     1237.01     1284.89     62.75 o 
   6   7   8       83.52       86.79      4.26 o 
   7   7   8        1.68        1.00      3.73 o 
   8   7   8        0.12       -0.67      2.62 o 
   9   7   8       51.31       50.64      4.20 o 
  10   7   8        8.50       14.47      3.59 o 
  11   7   8        0.03       -1.95      5.32 o 
  -9   8   8        0.30       -4.05      6.61 o 
  -8   8   8        2.93        2.86      6.68 o 
  -7   8   8        2.09        3.89      6.40 o 
  -6   8   8        7.36       11.25      6.13 o 
  -5   8   8      117.62      124.68      9.58 o 
  -4   8   8        9.42        2.17      4.73 o 
  -3   8   8        5.40        4.92      2.15 o 
  -2   8   8        1.31        1.29      1.59 o 
  -1   8   8       17.83       21.30      4.29 o 
   0   8   8       40.85       45.98      2.85 o 
   1   8   8       40.92       36.58      2.29 o 
   2   8   8      109.06      111.11      4.02 o 
   3   8   8       49.71       55.59      3.22 o 
   4   8   8       27.22       28.29      2.95 o 
   5   8   8        1.90       11.34      4.25 o 
   6   8   8        3.10        3.64      2.19 o 
   7   8   8       13.86       22.39      3.29 o 
   8   8   8       13.64       19.17      3.35 o 
   9   8   8        0.80        0.86      2.85 o 
  10   8   8        1.73       -2.28      3.30 o 
  -8   9   8        3.21        1.78      7.32 o 
  -7   9   8        0.42        5.44      6.79 o 
  -6   9   8        2.14        1.44      5.74 o 
  -5   9   8        5.74       -0.71      5.53 o 
  -4   9   8        0.09       -5.05      5.05 o 
  -3   9   8       28.38       21.52      5.74 o 
  -2   9   8        9.52        5.74      4.21 o 
  -1   9   8        0.02        1.55      2.05 o 
   0   9   8        6.49        5.32      1.71 o 
   1   9   8        3.37        1.42      1.72 o 
   2   9   8       43.08       39.18      5.11 o 
   3   9   8       16.69       20.87      2.74 o 
   4   9   8       31.53       38.12      4.09 o 
   5   9   8        5.46        3.68      4.38 o 
   6   9   8       16.64       18.74      3.14 o 
   7   9   8        6.54        4.31      2.59 o 
   8   9   8       10.87       10.80      3.22 o 
   9   9   8        2.66       -1.94      2.94 o 
  10   9   8        6.20       11.31      3.77 o 
  -8  10   8        0.01        2.72      7.13 o 
  -7  10   8        5.20        1.67      7.48 o 
  -6  10   8       13.44       14.59      7.43 o 
  -5  10   8        7.85        2.79      6.54 o 
  -4  10   8        2.45       11.30      6.45 o 
  -2  10   8      105.12      103.25      4.71 o 
  -1  10   8        5.10        4.06      2.40 o 
   0  10   8       34.60       33.53      3.07 o 
   1  10   8       46.93       49.30      3.21 o 
   2  10   8        0.88        0.02      2.74 o 
   3  10   8        1.43        2.79      2.97 o 
   4  10   8        4.34        9.63      3.49 o 
   5  10   8        2.50        1.95      4.56 o 
   6  10   8        0.12       -2.63      2.63 o 
   7  10   8        6.28        8.02      2.93 o 
   8  10   8       23.11       21.33      3.54 o 
   9  10   8        9.03       16.36      3.96 o 
  -6  11   8        0.95        1.42      5.53 o 
  -5  11   8       10.07        9.40      6.20 o 
  -4  11   8        4.88        3.43      5.28 o 
  -3  11   8       46.85       65.05      8.23 o 
  -2  11   8        8.76        9.98      4.38 o 
  -1  11   8       16.25        6.45      2.81 o 
   0  11   8        3.66        4.26      4.61 o 
   1  11   8        5.23        5.18      2.52 o 
   2  11   8       56.21       59.36      4.82 o 
   3  11   8       28.15       32.61      4.55 o 
   4  11   8       61.52       63.82      5.12 o 
   5  11   8        8.65        6.20      3.09 o 
   6  11   8       20.21       21.97      4.30 o 
   7  11   8       11.68       10.04      4.18 o 
   8  11   8        9.39        9.51      3.93 o 
  -5  12   8        0.18       -4.66      6.84 o 
  -4  12   8       51.26       72.34      8.28 o 
  -3  12   8        4.03       13.44      6.04 o 
  -2  12   8        0.01       -5.05      5.05 o 
  -1  12   8        0.35        2.11      4.41 o 
   0  12   8       28.36       26.67      3.66 o 
   1  12   8        2.78        2.33      3.59 o 
   2  12   8        7.15        6.22      3.77 o 
   3  12   8        4.26        8.03      3.93 o 
   4  12   8        3.12       -1.44      3.59 o 
   5  12   8        1.04       -2.13      3.77 o 
   6  12   8        1.40        2.06      3.96 o 
  -3  13   8        0.68        2.74      6.38 o 
  -2  13   8       16.19       18.95      6.95 o 
  -1  13   8        2.02        2.16      3.50 o 
   0  13   8        3.61        2.18      3.45 o 
   1  13   8       13.71       25.38      5.03 o 
   2  13   8       10.36        7.84      4.25 o 
   3  13   8        1.71        3.80      4.21 o 
   4  13   8       14.99       17.83      4.80 o 
   5  13   8        0.07       -0.16      4.09 o 
  -3 -13   9        5.90        8.70      4.16 o 
  -2 -13   9       28.48       38.15      5.07 o 
  -1 -13   9        0.04       -0.11      4.26 o 
   0 -13   9        0.12        0.85      3.76 o 
   1 -13   9        0.81       -2.53      4.11 o 
   2 -13   9        7.59       14.17      4.83 o 
  -5 -12   9        2.84        4.78      6.20 o 
  -4 -12   9        0.09       -0.80      5.74 o 
  -3 -12   9        3.76        5.33      4.10 o 
  -2 -12   9        1.89       -0.66      3.43 o 
  -1 -12   9        9.61       11.59      3.90 o 
   0 -12   9        8.74       -1.04      7.33 o 
   1 -12   9        1.60       -0.04      3.38 o 
   2 -12   9        3.14        4.17      3.88 o 
   3 -12   9        0.07       -0.18      3.72 o 
   4 -12   9        0.00        0.61      5.27 o 
  -7 -11   9        0.85       -1.90      6.33 o 
  -6 -11   9        0.98       -3.22      5.49 o 
  -5 -11   9       12.95       13.47      5.78 o 
  -4 -11   9       11.92       12.58      5.72 o 
  -3 -11   9        3.20        3.07      3.10 o 
  -2 -11   9       16.50       25.38      6.40 o 
  -1 -11   9        0.31        2.20      3.14 o 
   0 -11   9        0.33       -1.25      3.18 o 
   1 -11   9        0.09        0.30      3.29 o 
   2 -11   9        2.29        1.64      3.37 o 
   3 -11   9        7.04        8.17      6.00 o 
   4 -11   9        3.08        6.29      6.54 o 
   5 -11   9       18.04       21.21      4.73 o 
   6 -11   9        5.68        8.55      4.46 o 
  -8 -10   9        0.34        5.88      6.40 o 
  -7 -10   9       18.24       16.17      6.15 o 
  -6 -10   9        1.59       -4.37      4.92 o 
  -5 -10   9        0.50        5.40      4.94 o 
  -4 -10   9        5.77        2.72      4.50 o 
  -3 -10   9        1.98       -1.05      2.62 o 
  -2 -10   9        3.34        4.46      2.84 o 
  -1 -10   9       22.07       17.29      3.12 o 
   0 -10   9        0.40       -2.55      2.55 o 
   1 -10   9        0.00        1.96      2.84 o 
   2 -10   9       13.04       13.83      3.52 o 
   3 -10   9       10.27       10.06      3.25 o 
   4 -10   9        8.08        2.23      4.85 o 
   5 -10   9        5.84        5.27      3.75 o 
   6 -10   9        0.02        0.43      3.87 o 
   7 -10   9        0.04       -0.57      4.49 o 
  -9  -9   9        3.49        7.77      7.34 o 
  -8  -9   9        0.08        0.71      5.35 o 
  -7  -9   9       19.70       21.63      5.99 o 
  -6  -9   9       27.57       31.14      6.45 o 
  -5  -9   9       30.83       34.50      6.36 o 
  -4  -9   9       26.52        4.87      3.93 o 
  -3  -9   9        0.44       -2.61      2.61 o 
  -2  -9   9        3.83        3.04      2.43 o 
  -1  -9   9       93.81       68.92      4.14 o 
   0  -9   9        0.34       -1.73      2.58 o 
   1  -9   9        5.98        0.67      2.73 o 
   2  -9   9       14.86       18.01      3.26 o 
   3  -9   9       34.08       45.60      4.28 o 
   4  -9   9       20.43       17.70      3.52 o 
   5  -9   9        2.60        2.04      4.60 o 
   6  -9   9        0.09       -1.92      3.48 o 
   7  -9   9        8.57        9.95     12.96 o 
   8  -9   9       12.37       18.20      6.86 o 
 -10  -8   9       16.78       32.12      6.49 o 
  -9  -8   9       16.07       16.46      4.76 o 
  -8  -8   9       12.95        9.22      3.31 o 
  -7  -8   9       31.62       31.46      6.13 o 
  -6  -8   9        1.29       -1.92      4.48 o 
  -5  -8   9      143.92      136.41      8.71 o 
  -4  -8   9       10.47        3.02      3.82 o 
  -3  -8   9       66.05       70.97      3.91 o 
  -2  -8   9        6.51        9.02      2.84 o 
  -1  -8   9       49.93       44.95      3.27 o 
   0  -8   9        6.45        1.51      2.35 o 
   1  -8   9        0.03       -2.05      2.19 o 
   2  -8   9       46.41       46.77      3.53 o 
   3  -8   9       44.63       43.93      4.17 o 
   4  -8   9       58.93       60.42      4.23 o 
   5  -8   9        0.50       -1.70      2.89 o 
   6  -8   9       12.86        7.92      3.48 o 
   7  -8   9        0.35        1.97      3.43 o 
   8  -8   9        2.58       -0.14      4.94 o 
   9  -8   9        3.11        2.58      5.21 o 
 -10  -7   9        1.80        1.85      3.75 o 
  -9  -7   9        7.72        9.23      3.24 o 
  -8  -7   9        4.56        7.07      4.82 o 
  -7  -7   9       21.03       18.46      3.04 o 
  -6  -7   9      139.15      133.73      5.23 o 
  -5  -7   9       20.90       18.68      2.77 o 
  -4  -7   9        9.67        5.78      2.36 o 
  -3  -7   9       17.57       23.48      3.99 o 
  -2  -7   9      413.37      429.63     10.75 o 
  -1  -7   9        0.94        0.19      2.02 o 
   0  -7   9        8.16        4.77      2.92 o 
   1  -7   9        4.72       -1.21      2.72 o 
   2  -7   9       35.12       46.56      5.28 o 
   3  -7   9        5.04        5.30      2.80 o 
   4  -7   9       21.94       28.14      4.39 o 
   5  -7   9      135.56      154.90      6.19 o 
   6  -7   9       24.08       29.93      3.97 o 
   7  -7   9        1.69       -0.66      5.12 o 
   8  -7   9       22.92       38.30      6.86 o 
   9  -7   9        0.54        0.02      5.58 o 
  10  -7   9        7.79        2.38      5.76 o 
 -11  -6   9        0.03       -2.56      4.57 o 
 -10  -6   9        2.22       -3.11      3.11 o 
  -9  -6   9        0.67        3.01      2.90 o 
  -8  -6   9       46.22       56.38      4.70 o 
  -7  -6   9        0.99       -0.86      2.71 o 
  -6  -6   9       10.99        3.67      2.23 o 
  -5  -6   9        9.86        5.80      2.47 o 
  -4  -6   9        3.05        1.30      1.98 o 
  -3  -6   9      239.01      241.46      5.33 o 
  -2  -6   9        1.26        3.28      1.34 o 
  -1  -6   9       19.27       17.06      2.62 o 
   0  -6   9      205.59      218.90      6.64 o 
   1  -6   9        1.52        0.36      1.96 o 
   2  -6   9      220.22      233.91      7.11 o 
   3  -6   9        9.77       11.05      2.60 o 
   4  -6   9      353.90      360.23      9.88 o 
   5  -6   9        1.14        0.93      2.34 o 
   6  -6   9        0.02        0.34      2.80 o 
   7  -6   9        1.66       -0.89      4.69 o 
   8  -6   9        8.90        7.93      5.26 o 
   9  -6   9       14.39       20.56      5.56 o 
  10  -6   9        0.55        6.68      6.10 o 
 -11  -5   9       18.38       16.65      4.94 o 
 -10  -5   9       14.40       13.59      3.47 o 
  -9  -5   9       14.93       15.32      4.31 o 
  -8  -5   9        1.23        2.42      2.44 o 
  -7  -5   9        3.66       -0.88      2.52 o 
  -6  -5   9        3.84        2.52      3.94 o 
  -5  -5   9      801.20      851.89     24.90 o 
  -4  -5   9     4177.26     4404.01     85.27 o 
  -3  -5   9       27.17       33.57      2.15 o 
  -2  -5   9      182.28      185.31      4.32 o 
  -1  -5   9        0.67        0.56      1.10 o 
   0  -5   9       85.82       94.60      2.88 o 
   1  -5   9       73.55       79.58      2.74 o 
   2  -5   9      123.49      131.51      3.71 o 
   3  -5   9      212.24      218.43      5.25 o 
   4  -5   9      437.72      449.62     11.37 o 
   5  -5   9        0.89       -1.03      2.36 o 
   6  -5   9      221.13      226.85      7.51 o 
   7  -5   9        0.03       -1.71      3.89 o 
   8  -5   9        1.01        0.34      4.46 o 
   9  -5   9        3.77       -1.05      5.01 o 
  10  -5   9        9.01        6.40      4.76 o 
  11  -5   9        2.47        1.67      5.26 o 
 -11  -4   9        2.29       -2.61      3.45 o 
 -10  -4   9        1.52        2.83      2.96 o 
  -9  -4   9        0.69        2.42      2.94 o 
  -8  -4   9       55.21       49.31      3.68 o 
  -7  -4   9        2.03       -1.33      2.14 o 
  -6  -4   9      125.53      131.48      4.97 o 
  -5  -4   9       10.68        8.36      3.46 o 
  -4  -4   9       85.62       89.20      3.77 o 
  -3  -4   9      234.72      241.89      5.15 o 
  -2  -4   9      274.27      304.99      6.06 o 
  -1  -4   9      196.30      194.54      4.37 o 
   0  -4   9      119.76      123.46      3.28 o 
   1  -4   9      139.98      158.00      3.88 o 
   2  -4   9       76.50       97.87      3.16 o 
   3  -4   9       96.26       89.69      3.08 o 
   4  -4   9       96.60       96.45      4.00 o 
   5  -4   9      180.33      150.94      4.46 o 
   6  -4   9      383.42      407.41     12.35 o 
   7  -4   9      100.47      113.07      7.43 o 
   8  -4   9        4.35        0.48      4.37 o 
   9  -4   9        6.20        4.92      3.50 o 
  10  -4   9        1.22       -3.54      3.70 o 
  11  -4   9        0.27       -4.62      4.62 o 
 -12  -3   9        4.75        3.06      4.62 o 
 -11  -3   9        0.41       -1.73      3.34 o 
 -10  -3   9        2.23       -1.24      2.96 o 
  -9  -3   9       34.24       25.90      3.42 o 
  -8  -3   9        8.91        5.06      2.34 o 
  -7  -3   9        0.13       -0.31      2.63 o 
  -6  -3   9      107.88      102.83      4.28 o 
  -5  -3   9       46.55       37.13      2.87 o 
  -4  -3   9      260.96      304.62      7.89 o 
  -3  -3   9        3.50        2.78      1.28 o 
  -2  -3   9      440.52      491.87      9.27 o 
  -1  -3   9        0.34       -0.67      1.00 o 
   0  -3   9       23.22       31.09      1.80 o 
   1  -3   9      267.75      279.72      5.71 o 
   2  -3   9        7.54        4.93      1.31 o 
   3  -3   9       58.94       59.16      2.53 o 
   4  -3   9      944.01     1002.33     17.15 o 
   5  -3   9      122.31      105.50      3.57 o 
   6  -3   9      476.18      480.62     11.94 o 
   7  -3   9       25.33       26.23      3.42 o 
   8  -3   9        4.30        1.37      3.97 o 
   9  -3   9        3.42       -1.71      2.99 o 
  10  -3   9       10.47       10.31      4.64 o 
  11  -3   9       16.37       20.65      5.56 o 
 -12  -2   9        1.16       -2.52      4.21 o 
 -11  -2   9        3.15        2.28      3.24 o 
 -10  -2   9       14.66        7.64      2.80 o 
  -9  -2   9        7.42        7.23      2.85 o 
  -8  -2   9        9.75        6.27      2.51 o 
  -7  -2   9        0.05       -0.75      3.69 o 
  -6  -2   9        8.03        4.13      1.62 o 
  -5  -2   9        3.10        1.24      1.48 o 
  -4  -2   9        4.46        3.31      1.51 o 
  -3  -2   9      122.02      138.75      4.43 o 
  -2  -2   9        4.75        4.83      2.48 o 
  -1  -2   9      107.27      110.45      2.87 o 
   0  -2   9        1.55        3.55      1.57 o 
   1  -2   9      173.71      155.73      3.71 o 
   2  -2   9        0.23        0.02      1.00 o 
   3  -2   9      236.99      219.01      4.93 o 
   4  -2   9      342.54      354.54      7.21 o 
   5  -2   9        4.66        4.81      1.70 o 
   6  -2   9       47.60       40.81      3.31 o 
   7  -2   9        4.49        2.10      2.28 o 
   8  -2   9       10.63        9.64      2.85 o 
   9  -2   9       14.42       15.24      3.20 o 
  10  -2   9        2.25       -1.26      3.09 o 
  11  -2   9        2.07        0.27      3.23 o 
  12  -2   9       13.41       12.43      4.34 o 
 -12  -1   9        4.02        2.83      9.60 o 
 -11  -1   9        2.87        2.43      3.02 o 
 -10  -1   9        8.88        3.55      2.69 o 
  -9  -1   9       51.79       56.55      3.91 o 
  -8  -1   9       83.41       59.88      4.80 o 
  -7  -1   9       17.93        4.72      3.05 o 
  -6  -1   9       24.39       17.51      6.72 o 
  -5  -1   9       88.17       89.99      5.20 o 
  -4  -1   9       48.26       53.47      2.77 o 
  -3  -1   9      653.64      646.06     21.22 o 
  -2  -1   9        1.16        1.72      0.84 o 
  -1  -1   9      332.94      322.45      6.07 o 
   0  -1   9      204.02      202.12      4.31 o 
   1  -1   9      141.45      129.02      3.26 o 
   2  -1   9        1.02        1.85      1.25 o 
   3  -1   9        6.76        4.64      1.16 o 
   4  -1   9        8.42        9.20      2.82 o 
   5  -1   9        9.87        8.26      2.11 o 
   6  -1   9       20.18       22.15      2.89 o 
   7  -1   9       89.54       78.70      4.10 o 
   8  -1   9      109.08      113.01      5.01 o 
   9  -1   9        0.50        0.54      3.61 o 
  10  -1   9        3.00        1.79      2.89 o 
  11  -1   9       12.06       12.77      3.73 o 
  12  -1   9        0.00       -0.17      3.82 o 
 -12   0   9        1.96        6.84      7.42 o 
 -11   0   9        0.82        3.11      3.31 o 
 -10   0   9        1.27        3.76      3.00 o 
  -9   0   9        0.24       -1.15      2.58 o 
  -8   0   9       23.09       17.96      5.68 o 
  -7   0   9        1.04       -0.86      1.71 o 
  -6   0   9       24.68       24.75      2.68 o 
  -5   0   9      179.01      176.92      5.52 o 
  -4   0   9       10.15       10.98      1.86 o 
  -3   0   9      109.91      106.62      3.78 o 
  -2   0   9        0.00       -0.42      1.09 o 
  -1   0   9        5.33        3.83      1.00 o 
   0   0   9       19.60       21.10      1.65 o 
   1   0   9        9.18        9.23      1.29 o 
   2   0   9      189.95      182.00      4.93 o 
   3   0   9      375.16      363.41      6.95 o 
   4   0   9       38.20       37.92      1.92 o 
   5   0   9      263.81      259.69      7.13 o 
   6   0   9       42.05       44.73      3.20 o 
   7   0   9        9.24        8.06      2.47 o 
   8   0   9       13.24        9.25      2.60 o 
   9   0   9       30.74       24.16      3.37 o 
  10   0   9        0.87        0.14      2.90 o 
  11   0   9        2.21       -0.56      3.02 o 
  12   0   9        8.20        8.02      4.08 o 
 -12   1   9       11.63       12.08      5.25 o 
 -11   1   9        0.65        0.85      3.25 o 
 -10   1   9       26.72       31.51      3.90 o 
  -9   1   9        0.31       -0.06      3.62 o 
  -8   1   9        5.27        4.23      2.46 o 
  -7   1   9       13.00        6.32      3.99 o 
  -6   1   9        0.42        0.22      1.91 o 
  -5   1   9       18.54       19.61      2.28 o 
  -4   1   9       29.57       27.41      3.28 o 
  -3   1   9      180.10      178.54      5.18 o 
  -2   1   9       56.28       56.26      2.69 o 
  -1   1   9       45.71       42.41      1.64 o 
   0   1   9      298.76      330.35      6.14 o 
   1   1   9      500.82      521.76      9.13 o 
   2   1   9       16.17       13.27      2.36 o 
   3   1   9      393.82      403.99      9.01 o 
   4   1   9      188.46      201.00      7.71 o 
   5   1   9       54.78       45.33      4.57 o 
   6   1   9       27.48       25.10      2.87 o 
   7   1   9       84.89       61.76      4.05 o 
   8   1   9       17.50       12.71      2.88 o 
   9   1   9       12.14        5.39      2.73 o 
  10   1   9        0.55        1.80      3.05 o 
  11   1   9        7.00        4.04      3.15 o 
  12   1   9        0.95        0.00      3.76 o 
 -11   2   9        8.59        6.45      3.37 o 
 -10   2   9       22.82       23.99      3.80 o 
  -9   2   9       46.28       51.75      4.64 o 
  -8   2   9        0.02       -2.16      2.16 o 
  -7   2   9        0.31        1.03      2.93 o 
  -6   2   9      118.51      116.30      4.60 o 
  -5   2   9       28.85       32.58      2.86 o 
  -4   2   9       73.81       76.82      3.34 o 
  -3   2   9        0.43        0.02      1.44 o 
  -2   2   9       38.38       40.38      2.42 o 
  -1   2   9      247.08      260.66      5.04 o 
   0   2   9        7.47        7.29      1.46 o 
   1   2   9      551.20      557.34      9.73 o 
   2   2   9       35.91       49.72      1.97 o 
   3   2   9       72.64       72.30      2.45 o 
   4   2   9       87.11       95.64      3.86 o 
   5   2   9        8.87        5.37      2.53 o 
   6   2   9      341.01      218.36      8.76 o 
   7   2   9       12.38        9.30      2.30 o 
   8   2   9        2.95        0.95      2.51 o 
   9   2   9        0.46       -2.59      2.59 o 
  10   2   9       26.64       16.42      4.57 o 
  11   2   9        0.16        1.35      4.55 o 
  12   2   9       18.54       11.17     10.24 o 
 -11   3   9       14.75       27.24      5.45 o 
 -10   3   9       12.05       14.82      3.48 o 
  -9   3   9        0.10       -0.35      2.60 o 
  -8   3   9        2.67        1.84      2.40 o 
  -7   3   9       91.83       94.43      4.44 o 
  -6   3   9       48.28       45.24      3.28 o 
  -5   3   9     1608.18     1574.11     32.31 o 
  -4   3   9      556.04      577.16     13.26 o 
  -3   3   9       15.08       13.10      2.79 o 
  -2   3   9      393.37      471.30     12.43 o 
  -1   3   9       18.13       21.12      1.36 o 
   0   3   9      104.57      107.29      2.83 o 
   1   3   9        6.46        5.04      1.11 o 
   2   3   9        6.73        4.15      1.22 o 
   3   3   9        5.88        6.76      1.31 o 
   4   3   9      671.29      702.64     15.17 o 
   5   3   9        0.98       -0.69      1.74 o 
   6   3   9        0.00       -0.16      2.00 o 
   7   3   9       12.51       12.20      2.59 o 
   8   3   9       49.72       39.45      3.93 o 
   9   3   9       73.85       71.74      4.34 o 
  10   3   9        0.03        0.95      2.91 o 
  11   3   9        0.01        2.08      3.24 o 
  12   3   9       22.33       34.00      4.92 o 
 -11   4   9        1.20        0.23      3.51 o 
 -10   4   9        1.49       -3.18      3.18 o 
  -9   4   9       16.92       18.94      3.41 o 
  -8   4   9        1.62        4.03      2.45 o 
  -7   4   9        1.66        1.78      2.24 o 
  -6   4   9       10.91       13.37      3.49 o 
  -5   4   9      331.96      340.31      9.17 o 
  -4   4   9       76.82       83.55      4.00 o 
  -3   4   9       96.35       99.19      4.03 o 
  -2   4   9       16.60       12.88      1.43 o 
  -1   4   9      100.74       96.04      2.62 o 
   0   4   9        2.74        3.24      1.17 o 
   1   4   9       17.93       18.46      3.03 o 
   2   4   9       58.66       46.74      2.09 o 
   3   4   9       46.34       35.61      2.00 o 
   4   4   9      334.04      348.67      8.71 o 
   5   4   9      710.99      754.62     33.69 o 
   6   4   9      280.25      140.73      6.93 o 
   7   4   9        0.38       -2.21      2.21 o 
   8   4   9       11.82        8.23      2.76 o 
   9   4   9       20.93       18.66      3.31 o 
  10   4   9        0.48       -0.99      2.86 o 
  11   4   9        0.02       -3.32      3.32 o 
  12   4   9       33.82       55.28      5.65 o 
 -11   5   9       33.38       41.12      6.14 o 
 -10   5   9        1.43        0.64      6.24 o 
  -9   5   9        3.39       -1.73      2.87 o 
  -8   5   9       14.43       14.29      3.16 o 
  -7   5   9      243.96      245.47      7.76 o 
  -6   5   9       52.96       49.12      6.85 o 
  -5   5   9      525.53      557.78     13.48 o 
  -4   5   9     2543.94     2656.65     52.99 o 
  -3   5   9       98.40       98.00      4.65 o 
  -2   5   9      205.66      214.11      4.98 o 
  -1   5   9        0.09        0.61      1.11 o 
   0   5   9      242.37      276.01      5.67 o 
   1   5   9       11.77       12.74      2.55 o 
   2   5   9      217.49      229.82      5.10 o 
   3   5   9        6.67        3.22      1.80 o 
   4   5   9     2439.81     2482.30     47.51 o 
   5   5   9       99.69       97.07      4.26 o 
   6   5   9      359.53      357.53     14.61 o 
   7   5   9        9.10        6.62      2.48 o 
   8   5   9      167.63      166.72      6.21 o 
   9   5   9        8.15        4.06      2.95 o 
  10   5   9        4.83        6.56      5.51 o 
  11   5   9        9.32        5.01      3.78 o 
 -10   6   9        0.92        4.57      7.13 o 
  -9   6   9        0.38        0.39      3.26 o 
  -8   6   9        0.04        0.10      2.75 o 
  -7   6   9       28.76       27.61      7.04 o 
  -6   6   9       22.89       27.63      3.22 o 
  -5   6   9        0.29       -2.36      3.89 o 
  -4   6   9       79.54       83.76      4.04 o 
  -3   6   9        1.58       -0.26      1.88 o 
  -2   6   9      171.04      186.96      4.46 o 
  -1   6   9        0.43       -0.32      1.22 o 
   0   6   9       68.42       77.01      2.68 o 
   1   6   9       30.09       34.43      2.00 o 
   2   6   9      107.31      104.06      3.25 o 
   3   6   9      232.94      246.47      6.85 o 
   4   6   9      686.66      721.63     15.80 o 
   5   6   9      334.49      350.52     12.86 o 
   6   6   9       16.99       13.23      2.63 o 
   7   6   9       42.42       38.53      3.72 o 
   8   6   9        4.31        4.54      3.26 o 
   9   6   9        6.71       -0.85      2.43 o 
  10   6   9        6.97        0.19      4.46 o 
  11   6   9       11.51       13.23      3.62 o 
 -10   7   9        2.64       -4.89      7.98 o 
  -9   7   9       10.99       19.85      7.87 o 
  -8   7   9        0.23       -1.37      5.33 o 
  -7   7   9        0.00        1.55      2.71 o 
  -6   7   9       31.54       27.60      5.85 o 
  -5   7   9       20.25       15.56      2.93 o 
  -4   7   9        1.63        0.74      2.29 o 
  -3   7   9       75.80       71.48      3.85 o 
  -2   7   9       29.43       31.85      2.45 o 
  -1   7   9       20.11       24.61      3.00 o 
   0   7   9       11.82        9.64      2.77 o 
   1   7   9        4.78        4.01      1.48 o 
   2   7   9       46.01       48.67      2.48 o 
   3   7   9       40.07       34.50      2.67 o 
   4   7   9       43.24       47.12      3.15 o 
   5   7   9       17.10       13.48      2.46 o 
   6   7   9       11.41       17.24      4.89 o 
   7   7   9       39.20       44.85      3.72 o 
   8   7   9        3.97        5.10      2.66 o 
   9   7   9        9.31       13.95      3.48 o 
  10   7   9        2.37        0.97      3.11 o 
  11   7   9        2.32       11.91      7.43 o 
  -9   8   9       12.98       11.36      8.30 o 
  -8   8   9        1.01        3.98      6.84 o 
  -7   8   9        6.28        8.07      6.59 o 
  -6   8   9        6.82       -1.10      5.24 o 
  -5   8   9       29.98       25.56      6.88 o 
  -4   8   9       12.17       20.42      3.10 o 
  -3   8   9       18.98       19.49      3.01 o 
  -2   8   9       93.69       89.22      4.79 o 
  -1   8   9       26.37       27.05      4.07 o 
   0   8   9        6.74        7.50      1.70 o 
   1   8   9        1.20        0.16      1.62 o 
   2   8   9       49.81       54.04      3.19 o 
   3   8   9        7.83        9.08      2.24 o 
   4   8   9        0.23       -1.47      2.10 o 
   5   8   9      268.39      277.62      8.09 o 
   6   8   9       50.30       40.69     10.44 o 
   7   8   9       19.12       14.15      2.88 o 
   8   8   9        7.86        6.76      3.11 o 
   9   8   9       43.38       59.72      4.88 o 
  10   8   9        0.79       -3.21      3.68 o 
  -8   9   9       16.86       16.37      8.62 o 
  -7   9   9       12.32       25.22      8.48 o 
  -6   9   9        0.26       -1.14      6.52 o 
  -5   9   9        3.35        2.42      5.72 o 
  -4   9   9       24.34       34.23      7.43 o 
  -3   9   9        4.57        8.14      5.40 o 
  -2   9   9        2.14       -1.97      4.62 o 
  -1   9   9      169.38      139.94      4.23 o 
   0   9   9       13.54       14.81      2.45 o 
   1   9   9        0.18        0.20      1.79 o 
   2   9   9       10.35        8.19      3.68 o 
   3   9   9       90.73       87.71      3.92 o 
   4   9   9       40.92       38.88      3.09 o 
   5   9   9       20.26       23.83      3.09 o 
   6   9   9        8.52        3.20      2.50 o 
   7   9   9        0.03       -0.34      2.82 o 
   8   9   9        4.78        7.06      3.26 o 
   9   9   9        3.31        3.13      3.14 o 
  -7  10   9        5.61        5.01      7.75 o 
  -6  10   9        0.00       -4.62      7.04 o 
  -5  10   9        2.57        5.03      7.07 o 
  -4  10   9        1.15        4.07      6.20 o 
  -3  10   9        0.03       -0.53      5.72 o 
  -2  10   9       10.50       13.12      6.06 o 
  -1  10   9        3.17        1.20      2.53 o 
   0  10   9       14.42        4.15      2.87 o 
   1  10   9       21.39       19.48      3.59 o 
   2  10   9        0.17        2.93      2.86 o 
   3  10   9        0.78       -1.83      4.00 o 
   4  10   9       11.89        7.81      2.54 o 
   5  10   9       20.48       19.14      3.24 o 
   6  10   9       61.14       67.96      5.69 o 
   7  10   9        3.76        2.43      3.30 o 
   8  10   9        0.03       -2.91      3.19 o 
  -4  11   9        4.74       11.75      5.88 o 
  -3  11   9        5.81        5.17      5.53 o 
  -2  11   9       17.65       16.74      5.65 o 
  -1  11   9        0.56        0.17      2.76 o 
   0  11   9        0.98        4.85      2.72 o 
   1  11   9        0.11       -3.06      3.06 o 
   2  11   9        3.95       -3.09      3.09 o 
   3  11   9        2.40        1.81      3.36 o 
   4  11   9       12.43       12.60      4.00 o 
   5  11   9        0.20       -2.17      3.25 o 
   6  11   9        9.01        8.85      4.00 o 
   7  11   9       14.94       15.94      4.00 o 
  -4  12   9       16.75       10.01      6.54 o 
  -3  12   9       27.17       20.44      7.04 o 
  -2  12   9        6.64        1.44      5.37 o 
  -1  12   9        7.52        5.51      5.56 o 
   0  12   9        0.60        0.47      5.65 o 
   1  12   9        1.11        5.60      3.54 o 
   2  12   9        0.01        3.86      3.61 o 
   3  12   9        1.60        0.43      3.84 o 
   4  12   9        0.01       -0.87      3.80 o 
   5  12   9       19.83       21.38      4.21 o 
   6  12   9        0.78        5.69      4.00 o 
  -2  13   9        0.07       -2.03      6.22 o 
  -1  13   9        0.00        9.03      6.36 o 
   0  13   9        0.79        0.82      4.34 o 
   1  13   9        0.10       -4.14      4.14 o 
   2  13   9       25.81       27.03      5.40 o 
   3  13   9        1.86        1.35      4.30 o 
   4  13   9       64.45       77.53      6.20 o 
  -1 -13  10        7.47       13.63      6.22 o 
   0 -13  10        0.05        2.65      5.92 o 
  -5 -12  10       11.03       17.97      7.18 o 
  -4 -12  10        3.27        3.50      5.90 o 
  -3 -12  10       19.03       21.65      6.95 o 
  -2 -12  10        0.26        2.70      3.62 o 
  -1 -12  10        1.82        3.13      3.68 o 
   0 -12  10        0.01       -2.08      3.77 o 
   1 -12  10        2.37        1.10      4.07 o 
   2 -12  10        5.31        5.43      4.23 o 
   3 -12  10       12.94       15.95      4.49 o 
   4 -12  10       22.76       27.46      7.36 o 
  -6 -11  10       10.23       13.47      6.54 o 
  -5 -11  10       18.12       30.89      7.04 o 
  -4 -11  10        1.24        9.72      6.40 o 
  -3 -11  10        8.61        7.91      4.87 o 
  -2 -11  10        0.84       -0.73      3.16 o 
  -1 -11  10        0.21        3.45      4.93 o 
   0 -11  10        0.01        0.88      7.50 o 
   1 -11  10        4.09        4.23      3.72 o 
   2 -11  10        4.23        4.72      3.56 o 
   3 -11  10       11.86       20.53      4.30 o 
   4 -11  10       53.52       68.59      5.95 o 
   5 -11  10       28.32       47.08      5.73 o 
  -7 -10  10        9.91        5.17      5.94 o 
  -6 -10  10        7.61        9.05      5.92 o 
  -5 -10  10        2.36        1.23      5.37 o 
  -4 -10  10        7.62        4.53      5.05 o 
  -3 -10  10       28.47       31.36      4.01 o 
  -2 -10  10        3.66        7.76      3.15 o 
  -1 -10  10       22.91       24.48      3.67 o 
   0 -10  10        3.25        8.07      3.25 o 
   1 -10  10        3.57        5.54      3.25 o 
   2 -10  10       25.00       26.18      4.07 o 
   3 -10  10        4.77        0.44      3.27 o 
   4 -10  10        2.14        1.71      3.63 o 
   5 -10  10       14.24       15.37      5.97 o 
   6 -10  10        0.49       -3.74      3.98 o 
   7 -10  10       20.01       17.06      7.20 o 
  -8  -9  10        5.35       -4.09      5.65 o 
  -7  -9  10        0.12       -1.10      5.58 o 
  -6  -9  10        0.04        4.41      5.28 o 
  -5  -9  10       11.56        7.50      5.01 o 
  -4  -9  10        6.92        6.33      4.85 o 
  -3  -9  10       18.58       13.74      3.11 o 
  -2  -9  10        7.82        4.98      2.80 o 
  -1  -9  10       40.75       35.83      6.12 o 
   0  -9  10        0.04        3.14      2.84 o 
   1  -9  10       59.17       52.75      4.50 o 
   2  -9  10        1.58       -0.77      2.89 o 
   3  -9  10        3.93        1.66      3.03 o 
   4  -9  10        4.57        6.99      3.39 o 
   5  -9  10        5.31       11.21      3.64 o 
   6  -9  10        3.18        4.60      4.09 o 
   7  -9  10       19.38       25.70      6.93 o 
   8  -9  10        2.74        0.66      5.90 o 
  -9  -8  10        6.53        4.69      6.29 o 
  -8  -8  10        4.14        5.05      5.74 o 
  -7  -8  10       20.98       17.45      5.83 o 
  -6  -8  10       10.30        8.46      4.85 o 
  -5  -8  10        3.14       -0.69      4.09 o 
  -4  -8  10        0.15       -0.27      4.21 o 
  -3  -8  10        0.23       -2.36      3.91 o 
  -2  -8  10        2.03        5.43      2.48 o 
  -1  -8  10       19.87       19.85      6.67 o 
   0  -8  10       14.04        3.84      2.72 o 
   1  -8  10       16.96       14.43      3.09 o 
   2  -8  10       58.24       51.39      3.68 o 
   3  -8  10        5.26        6.20      3.09 o 
   4  -8  10        1.63       -1.14      2.66 o 
   5  -8  10        5.21        3.07      3.07 o 
   6  -8  10        0.00       -1.35      3.24 o 
   7  -8  10        0.40       -2.86      5.26 o 
   8  -8  10        0.58        8.57      6.31 o 
   9  -8  10        7.66       12.03      6.42 o 
 -10  -7  10       48.75       65.67      6.63 o 
  -9  -7  10       20.90       17.39      3.79 o 
  -8  -7  10       15.22       11.13      3.15 o 
  -7  -7  10        0.52        2.50      3.91 o 
  -6  -7  10       94.25       94.26      4.38 o 
  -4  -7  10       75.71       75.06      6.68 o 
  -3  -7  10        2.87        0.82      3.61 o 
  -2  -7  10      241.39      224.24      7.07 o 
  -1  -7  10        5.88        4.25      2.39 o 
   0  -7  10      153.12      147.43      5.51 o 
   1  -7  10       16.25       16.13      2.80 o 
   2  -7  10       31.03       40.71      3.70 o 
   3  -7  10        1.84        4.57      2.67 o 
   4  -7  10        0.03       -1.34      2.50 o 
   5  -7  10       81.87       85.05      4.76 o 
   6  -7  10      107.96      115.18      9.73 o 
   7  -7  10       16.94       18.45      5.94 o 
   8  -7  10        0.01        3.34      5.33 o 
   9  -7  10        0.01        5.03      5.56 o 
 -10  -6  10       20.10       20.93      3.94 o 
  -9  -6  10        2.20        0.71      3.62 o 
  -8  -6  10       47.60       45.42      6.86 o 
  -7  -6  10       12.04       13.92      5.13 o 
  -6  -6  10      119.57      120.46      4.95 o 
  -5  -6  10      191.99      202.70      8.00 o 
  -4  -6  10       36.26       46.55      3.16 o 
  -3  -6  10      441.79      478.43     11.37 o 
  -2  -6  10      133.64      130.61      4.04 o 
  -1  -6  10      286.61      292.80      6.22 o 
   0  -6  10        5.53        6.24      2.19 o 
   1  -6  10       81.05       83.66      4.05 o 
   2  -6  10        4.64        4.69      2.24 o 
   3  -6  10        4.67        4.50      2.41 o 
   4  -6  10        0.17        0.64      3.12 o 
   5  -6  10        1.75        0.84      2.77 o 
   6  -6  10      131.44      124.85      8.79 o 
   7  -6  10       44.96       81.86      7.32 o 
   8  -6  10       22.07       20.44      5.97 o 
   9  -6  10        2.40        1.33      5.49 o 
  10  -6  10        1.81        5.62      5.83 o 
 -11  -5  10        3.01        5.15      7.05 o 
 -10  -5  10        5.43        7.24      3.36 o 
  -9  -5  10        0.01       -2.90      2.90 o 
  -8  -5  10        6.90        3.25      2.58 o 
  -7  -5  10       23.01       24.85      4.48 o 
  -6  -5  10       12.87       10.58      2.40 o 
  -5  -5  10      133.32      141.25      5.13 o 
  -4  -5  10       82.53       86.29      3.93 o 
  -3  -5  10      648.37      677.40     15.17 o 
  -2  -5  10      137.89      141.08      3.77 o 
  -1  -5  10       37.58       42.24      2.09 o 
   0  -5  10        0.41       -0.58      1.26 o 
   1  -5  10        5.49        9.45      1.58 o 
   2  -5  10       99.76       94.61      3.18 o 
   3  -5  10      605.97      665.23     24.19 o 
   4  -5  10        1.49       -0.46      2.23 o 
   5  -5  10        0.67        0.99      2.33 o 
   6  -5  10        2.35        4.78      3.82 o 
   7  -5  10        2.87       -3.75      3.75 o 
   8  -5  10        0.69       -4.32      4.32 o 
   9  -5  10        0.11        5.81      5.49 o 
  10  -5  10        0.74        2.38      4.94 o 
 -11  -4  10        5.02        4.99      3.77 o 
 -10  -4  10        1.21        1.16      3.02 o 
  -9  -4  10        8.04        5.45      4.18 o 
  -8  -4  10        3.06        2.79      2.58 o 
  -7  -4  10       42.56       46.33      3.52 o 
  -5  -4  10      805.15      817.81     18.14 o 
  -4  -4  10       23.02       20.35      2.51 o 
  -3  -4  10      410.47      435.00     10.61 o 
  -2  -4  10      187.00      191.39      4.47 o 
  -1  -4  10       95.88      107.53      3.10 o 
   0  -4  10       53.42       50.76      2.21 o 
   1  -4  10       40.33       46.48      2.21 o 
   2  -4  10      125.36      114.54      3.44 o 
   3  -4  10      598.07      589.03     10.95 o 
   4  -4  10     1165.91     1250.19     21.17 o 
   5  -4  10      539.75      563.21     10.93 o 
   6  -4  10      119.81      113.70      5.19 o 
   7  -4  10        4.90        5.67      4.18 o 
   8  -4  10        0.07       -4.09      4.09 o 
   9  -4  10        4.10       10.98      4.25 o 
  10  -4  10        0.57        2.45      4.46 o 
  11  -4  10        1.22       -4.25      4.94 o 
 -11  -3  10        0.00        3.24      3.60 o 
 -10  -3  10        2.68       -0.76      3.09 o 
  -9  -3  10       90.18       85.77      4.69 o 
  -8  -3  10        6.59        2.51      5.96 o 
  -7  -3  10       13.75        4.95      2.12 o 
  -6  -3  10       13.77       12.61      7.33 o 
  -5  -3  10      217.24      205.60      6.28 o 
  -4  -3  10      222.34      216.71      6.42 o 
  -3  -3  10      236.95      240.48      6.61 o 
  -2  -3  10      670.03      667.03     11.57 o 
  -1  -3  10      209.21      212.67      4.70 o 
   0  -3  10      273.58      306.74      6.19 o 
   1  -3  10       64.47       49.17      2.73 o 
   2  -3  10      248.57      275.02      5.87 o 
   3  -3  10       65.85       54.37      2.53 o 
   4  -3  10      251.63      265.90      6.06 o 
   5  -3  10      348.61      393.65      8.24 o 
   6  -3  10       53.27       53.93      4.03 o 
   7  -3  10        0.01       -3.80      3.80 o 
   8  -3  10      154.47      158.71      7.24 o 
   9  -3  10        7.53        8.49      3.52 o 
  10  -3  10       12.14       17.03      4.98 o 
  11  -3  10        2.26       -3.61      4.50 o 
 -11  -2  10        0.13       -0.04      3.09 o 
 -10  -2  10       13.13       11.84      3.97 o 
  -9  -2  10        1.12        0.37      2.68 o 
  -8  -2  10        2.06        6.08      2.86 o 
  -7  -2  10        0.03        0.12      3.53 o 
  -6  -2  10       16.75        8.83      4.15 o 
  -5  -2  10        2.08       -0.14      1.65 o 
  -4  -2  10       86.62       89.63      3.72 o 
  -3  -2  10       60.37       70.99      3.24 o 
  -2  -2  10       15.56       16.52      1.48 o 
  -1  -2  10      176.80      178.00      4.05 o 
   0  -2  10       29.94       32.03      1.75 o 
   1  -2  10       55.57       50.73      2.14 o 
   2  -2  10      218.12      213.22      4.86 o 
   3  -2  10      108.06      113.84      3.41 o 
   4  -2  10       39.47       36.96      3.64 o 
   5  -2  10       61.58       59.61      5.30 o 
   6  -2  10        5.89        0.85      2.13 o 
   7  -2  10        2.02        0.68      2.35 o 
   8  -2  10       53.99       56.42      3.96 o 
   9  -2  10        7.18        1.77      2.90 o 
  10  -2  10        3.47        2.95      6.24 o 
  11  -2  10        1.95       -0.80      3.65 o 
 -11  -1  10        1.17        2.73      3.36 o 
 -10  -1  10        7.18        5.35      3.15 o 
  -9  -1  10       18.88       15.99      6.47 o 
  -8  -1  10        2.86       -0.19      2.44 o 
  -7  -1  10       22.29        8.64      3.08 o 
  -6  -1  10        1.65       -1.47      1.81 o 
  -5  -1  10        0.87        1.28      1.55 o 
  -4  -1  10        4.15        1.88      1.53 o 
  -3  -1  10      268.99      144.12      5.83 o 
  -2  -1  10       64.30       64.58      3.37 o 
  -1  -1  10      192.79      207.35      4.36 o 
   0  -1  10       18.92       18.23      1.81 o 
   1  -1  10       67.24       60.53      2.16 o 
   2  -1  10       66.05       57.97      2.21 o 
   3  -1  10      649.83      714.74     12.47 o 
   4  -1  10        0.19       -1.37      1.37 o 
   5  -1  10        7.07        1.79      1.94 o 
   7  -1  10       37.31       45.44      3.89 o 
   8  -1  10       18.91       12.21      3.03 o 
   9  -1  10        7.23        7.53      2.98 o 
  10  -1  10        2.07       -1.14      3.48 o 
  11  -1  10        8.47        8.05      3.82 o 
 -11   0  10        5.01        4.27      3.50 o 
 -10   0  10        0.12       -1.31      5.01 o 
  -9   0  10        3.79        4.58      2.62 o 
  -8   0  10       26.86       17.07      3.00 o 
  -7   0  10        0.81        2.61      2.18 o 
  -6   0  10        0.48       -1.27      1.70 o 
  -5   0  10        0.19       -1.21      2.10 o 
  -4   0  10        4.63        1.79      1.50 o 
  -3   0  10        3.09       -1.30      1.30 o 
  -2   0  10      858.64      881.29     31.37 o 
  -1   0  10       10.02        5.13      1.89 o 
   0   0  10        6.13        6.56      1.94 o 
   1   0  10        4.48        6.40      1.22 o 
   2   0  10       60.75       60.34      2.22 o 
   3   0  10       54.41       53.05      2.25 o 
   4   0  10       26.76       30.54      1.99 o 
   5   0  10       84.63       90.52      3.96 o 
   6   0  10       20.22        7.96      3.03 o 
   7   0  10      238.15      196.84      6.61 o 
   8   0  10        0.40       -1.82      2.44 o 
   9   0  10       33.74       35.04      3.87 o 
  10   0  10        6.80        4.54      6.65 o 
  11   0  10        2.28        0.87      3.57 o 
  12   0  10       13.06       13.56      4.49 o 
 -11   1  10        1.45       -3.16      3.57 o 
 -10   1  10       11.74       10.46      3.43 o 
  -9   1  10       50.99       53.57      5.78 o 
  -8   1  10        0.01       -2.26      2.26 o 
  -7   1  10        9.75        9.11      2.41 o 
  -6   1  10       54.44       59.92      3.49 o 
  -5   1  10       46.45       35.99      2.85 o 
  -4   1  10      138.33      144.03      4.82 o 
  -3   1  10      278.55      314.65      9.87 o 
  -2   1  10      299.88      320.48      8.05 o 
  -1   1  10        1.59        0.19      0.89 o 
   0   1  10        4.20        3.69      1.05 o 
   1   1  10       77.63       75.02      2.43 o 
   2   1  10      176.23      164.26      9.19 o 
   3   1  10      157.14      200.61      5.37 o 
   4   1  10       11.17        5.67      4.31 o 
   5   1  10        0.23       -0.20      1.82 o 
   6   1  10       67.69       66.44      7.50 o 
   7   1  10        0.05        1.60      2.49 o 
   8   1  10        0.08        0.49      2.48 o 
   9   1  10       16.35        9.62      3.14 o 
  10   1  10        6.65        7.10      3.31 o 
  11   1  10        0.50        1.82      3.20 o 
  12   1  10        2.05        0.77      3.73 o 
 -11   2  10       15.94       16.85      3.96 o 
 -10   2  10        0.73        3.32      2.81 o 
  -9   2  10        0.02        0.95      2.78 o 
  -8   2  10        0.17       -2.27      2.27 o 
  -7   2  10       44.64       52.05      6.30 o 
  -6   2  10       27.69       29.95      3.09 o 
  -5   2  10      136.51      140.71      6.21 o 
  -4   2  10      669.56      677.90     15.26 o 
  -3   2  10      279.60      298.99      8.65 o 
  -2   2  10      102.03      111.12      4.08 o 
  -1   2  10        0.07        0.90      1.20 o 
   0   2  10       72.64       71.88      2.33 o 
   1   2  10       24.61       22.20      1.85 o 
   2   2  10       53.79       51.77      2.13 o 
   3   2  10       10.48       11.30      2.42 o 
   4   2  10      124.62      112.18      4.24 o 
   5   2  10        0.51        1.49      1.81 o 
   6   2  10       60.75       65.03      7.25 o 
   7   2  10        1.13        1.59      2.46 o 
   8   2  10        5.85        2.82      2.72 o 
   9   2  10       11.81       10.43      3.20 o 
  10   2  10       12.77        3.25      4.65 o 
  11   2  10       17.36       18.76      9.47 o 
  12   2  10        0.02       -1.93      3.55 o 
 -11   3  10       13.15       18.57      4.27 o 
 -10   3  10        7.96       11.38      3.41 o 
  -9   3  10       18.43       20.23     11.20 o 
  -8   3  10       32.47       34.59      3.64 o 
  -7   3  10       39.38       46.14      3.77 o 
  -6   3  10      106.42      101.96      6.34 o 
  -5   3  10      903.00      876.17     19.37 o 
  -4   3  10      448.38      461.24     11.36 o 
  -3   3  10        3.82        3.18      1.68 o 
  -2   3  10      390.33      404.93      9.87 o 
  -1   3  10      189.31      188.81      5.51 o 
   0   3  10      192.74      205.18      4.46 o 
   1   3  10       89.13       94.76      2.82 o 
   2   3  10      159.13      160.71      5.92 o 
   3   3  10      222.92      239.98      6.54 o 
   4   3  10        2.85        2.74      2.73 o 
   5   3  10        0.23        3.15      2.15 o 
   6   3  10        0.87        0.06      1.80 o 
   7   3  10       20.94       25.48      7.25 o 
   8   3  10       91.25       84.81      4.60 o 
   9   3  10        0.35        2.02      2.66 o 
  10   3  10        0.35       -2.09      3.01 o 
  11   3  10        0.38       -3.49      3.49 o 
 -11   4  10       31.84       49.82      5.22 o 
 -10   4  10        1.16        3.81      3.84 o 
  -9   4  10        2.29        1.15      2.84 o 
  -8   4  10       24.60       26.73      3.41 o 
  -7   4  10      171.18      166.40      6.19 o 
  -6   4  10        2.45        1.95      2.27 o 
  -5   4  10     1151.10     1169.95     25.02 o 
  -4   4  10      364.53      372.34      9.77 o 
  -3   4  10      721.39      727.13     16.34 o 
  -2   4  10       56.35       49.20      3.01 o 
  -1   4  10      161.99      198.35      4.38 o 
   0   4  10        4.44        6.45      1.60 o 
   1   4  10       32.18       35.29      1.90 o 
   2   4  10       25.20       29.81      2.18 o 
   3   4  10      901.04      885.79     31.22 o 
   4   4  10      331.91      368.94      9.32 o 
   5   4  10     1788.20     1762.76     34.86 o 
   6   4  10       53.45       46.95      3.56 o 
   7   4  10        7.47        7.06      2.50 o 
   8   4  10        0.40        3.50      2.62 o 
   9   4  10       34.08       46.33      4.25 o 
  10   4  10        4.25       11.14      3.45 o 
  11   4  10        1.42       -3.48      3.48 o 
 -10   5  10        6.29        3.59      3.38 o 
  -9   5  10        1.41        1.82      2.87 o 
  -8   5  10        0.18       -2.73      2.73 o 
  -7   5  10       18.79       36.11      5.30 o 
  -6   5  10       10.11        5.89      2.52 o 
  -5   5  10      265.69      271.77      8.00 o 
  -4   5  10        2.19        1.27      2.36 o 
  -3   5  10        0.45       -2.03      2.03 o 
  -2   5  10      146.95      144.81      5.14 o 
  -1   5  10        1.15       -0.04      1.14 o 
   0   5  10        1.50        1.09      1.19 o 
   1   5  10       10.88        9.04      1.51 o 
   2   5  10       24.21       25.64      2.40 o 
   3   5  10      410.80      427.25     14.05 o 
   4   5  10      606.53      614.67     13.89 o 
   5   5  10       12.89       16.77      2.79 o 
   6   5  10      106.99      110.52      6.31 o 
   7   5  10        9.57        4.95      2.61 o 
   8   5  10       35.51       35.00      4.69 o 
   9   5  10        2.06        0.21      3.05 o 
  10   5  10        0.51        0.22      3.18 o 
  11   5  10        1.17       -1.59      3.33 o 
 -10   6  10        7.87       10.69      4.19 o 
  -9   6  10        0.33       -1.51      3.06 o 
  -8   6  10        3.87        3.05      4.60 o 
  -7   6  10        3.22        5.13      3.38 o 
  -6   6  10        3.27        2.63      2.62 o 
  -5   6  10       31.14       38.05      6.02 o 
  -4   6  10        0.89       -0.78      2.21 o 
  -3   6  10       72.58       77.75      4.00 o 
  -2   6  10       66.68       65.02      3.63 o 
  -1   6  10      139.22      125.43      3.50 o 
   0   6  10       33.56       33.62      3.43 o 
   1   6  10       49.16       45.94      2.32 o 
   2   6  10       21.84       28.01      2.69 o 
   3   6  10       19.44       16.05      3.49 o 
   4   6  10       34.90       42.15      5.74 o 
   5   6  10       17.21       14.78      2.56 o 
   6   6  10      246.19      245.36      7.57 o 
   7   6  10        2.37       -1.31      2.45 o 
   8   6  10        0.23       -1.22      2.59 o 
   9   6  10        1.68        7.28      3.25 o 
  10   6  10        0.46        0.18      3.21 o 
  11   6  10        0.09       -1.47      4.58 o 
  -9   7  10       28.93       23.60      8.57 o 
  -8   7  10       13.56       11.98      7.18 o 
  -7   7  10       12.02       16.11      4.82 o 
  -6   7  10        4.42        0.92      2.54 o 
  -5   7  10      229.86      221.50      7.34 o 
  -4   7  10        3.05        2.05      2.33 o 
  -3   7  10       85.36       79.28      4.10 o 
  -2   7  10       53.73       55.43      3.69 o 
  -1   7  10        2.59       -1.42      1.49 o 
   0   7  10       97.06       90.37      3.12 o 
   1   7  10        1.54        3.42      1.57 o 
   2   7  10       35.95       34.46      4.69 o 
   3   7  10       16.61       16.43      4.46 o 
   4   7  10        1.12        1.48      2.00 o 
   5   7  10       20.88       16.41      3.69 o 
   6   7  10       66.67       59.86      3.82 o 
   7   7  10        3.94        3.87      2.86 o 
   8   7  10       10.46       14.46      3.13 o 
   9   7  10        8.39        7.35      3.27 o 
  10   7  10       16.77       22.67      4.22 o 
  -8   8  10        4.21        6.38      7.73 o 
  -7   8  10       20.98       27.46      7.71 o 
  -6   8  10       11.44        3.59      6.20 o 
  -5   8  10        4.54       -3.04      5.14 o 
  -4   8  10        4.09        1.72      2.63 o 
  -3   8  10       13.64       13.71      3.06 o 
  -2   8  10        9.10       17.92      3.02 o 
  -1   8  10       32.98       35.35      5.30 o 
   0   8  10      105.70       76.51      3.04 o 
   1   8  10        1.20        0.58      1.61 o 
   2   8  10       55.07       49.75      3.10 o 
   3   8  10        2.20        0.08      2.07 o 
   4   8  10       72.60       73.32      3.86 o 
   5   8  10       70.07       68.90      8.40 o 
   6   8  10       33.57       44.97      3.99 o 
   7   8  10        0.19        3.85      4.41 o 
   8   8  10       29.71       36.33      4.14 o 
   9   8  10       12.46       14.32      3.51 o 
  10   8  10        9.30        9.09      3.93 o 
  -8   9  10        0.72       -1.21      8.67 o 
  -7   9  10        0.92        3.18      7.07 o 
  -6   9  10        2.03       -2.49      6.47 o 
  -5   9  10        1.04       -4.09      5.33 o 
  -4   9  10        0.00        0.55      5.72 o 
  -3   9  10        8.70        1.01      5.76 o 
  -2   9  10       18.55       18.98      5.85 o 
  -1   9  10        0.00       -0.87      2.62 o 
   0   9  10        4.44        4.01      1.94 o 
   1   9  10       49.30       52.10      3.39 o 
   2   9  10        0.00        0.38      2.05 o 
   3   9  10        4.69        4.31      2.54 o 
   4   9  10        7.31        5.66      5.88 o 
   5   9  10        2.35       -2.14      2.51 o 
   6   9  10        5.21        7.89      2.79 o 
   7   9  10        7.39        4.27      3.11 o 
   8   9  10       20.75       31.37      4.26 o 
   9   9  10        9.58       14.32      4.00 o 
  -7  10  10        0.70       10.24      8.48 o 
  -6  10  10        0.45       -7.18      7.18 o 
  -5  10  10        0.51        0.64      6.49 o 
  -4  10  10       15.57       22.86      7.73 o 
  -3  10  10        2.73        1.10      5.83 o 
  -2  10  10        0.55        0.02      5.44 o 
   0  10  10       52.66       42.57      3.67 o 
   1  10  10        8.57       11.04      3.29 o 
   2  10  10       21.05       17.29      3.61 o 
   3  10  10       10.92        9.15      3.46 o 
   4  10  10        5.53        2.67      5.83 o 
   5  10  10        8.58       11.29      3.72 o 
   6  10  10       21.24       16.80      8.51 o 
   7  10  10       33.68       32.28      4.15 o 
   8  10  10        0.43       -1.89      4.58 o 
  -5  11  10       20.78       15.02      8.51 o 
  -4  11  10        0.18       -1.92      7.09 o 
  -2  11  10        0.23       -4.69      5.08 o 
  -1  11  10       24.81       31.60      6.63 o 
   0  11  10        3.09        6.68      3.50 o 
   1  11  10       25.72       30.48      4.37 o 
   2  11  10        1.12        4.32      3.68 o 
   3  11  10       22.96       31.32      4.71 o 
   4  11  10       22.36       29.43      4.85 o 
   5  11  10        5.54        2.31      3.61 o 
   6  11  10        3.74       -1.17      3.54 o 
   7  11  10        5.34        6.04      4.21 o 
  -3  12  10       22.37       38.85      7.96 o 
  -2  12  10        0.91       12.35      7.02 o 
  -1  12  10        0.00        3.20      5.76 o 
   1  12  10        0.99        5.28      4.00 o 
   2  12  10       19.51       17.01      4.32 o 
   3  12  10       48.62       59.45      5.44 o 
   4  12  10        1.49       -2.06      4.00 o 
   5  12  10       31.25       43.15      5.81 o 
   1  13  10        1.94       21.04      5.81 o 
   2  13  10        2.88        3.41      4.57 o 
  -3 -12  11        0.27       -5.99      5.99 o 
  -2 -12  11        0.02        3.52      5.58 o 
  -1 -12  11        2.47       -0.25      3.88 o 
   0 -12  11        0.09       -1.12      3.73 o 
   1 -12  11        0.00       -0.61      4.16 o 
   2 -12  11        3.87        4.09      4.46 o 
  -5 -11  11        0.06       -0.71      5.78 o 
  -4 -11  11        0.02       -2.40      5.72 o 
  -3 -11  11        4.77       -3.93      5.51 o 
  -2 -11  11        0.77        0.43      4.89 o 
  -1 -11  11        0.59       -3.45      3.55 o 
   0 -11  11        0.09        0.28      4.16 o 
   1 -11  11       13.74       20.08      4.45 o 
   2 -11  11        1.09        2.31      3.78 o 
   3 -11  11       16.79       17.88      4.33 o 
   4 -11  11        0.31        2.44      4.29 o 
   5 -11  11        7.95        7.32      6.65 o 
  -7 -10  11       11.99       14.86      7.07 o 
  -6 -10  11        0.69       -2.06      5.78 o 
  -5 -10  11        2.58        5.08      5.65 o 
  -4 -10  11       26.09       43.47      7.23 o 
  -3 -10  11        6.41        1.23      5.08 o 
  -2 -10  11        1.36        3.34      3.46 o 
  -1 -10  11        3.69        1.67      3.26 o 
   0 -10  11        5.28        4.19      3.26 o 
   1 -10  11       21.14       20.59      3.91 o 
   2 -10  11        5.10        4.78      3.52 o 
   3 -10  11       10.08       17.45      3.93 o 
   4 -10  11        6.27       10.79      3.83 o 
   5 -10  11        7.27       13.23      4.36 o 
   6 -10  11        0.00       -0.97      4.32 o 
  -8  -9  11        0.71       -1.65      6.42 o 
  -7  -9  11        1.64        5.74      5.92 o 
  -6  -9  11        3.46        3.00      5.30 o 
  -5  -9  11       12.80        2.90      4.98 o 
  -4  -9  11        2.61        4.57      5.17 o 
  -3  -9  11       28.02       30.82      6.24 o 
  -2  -9  11        2.97        9.86      3.32 o 
  -1  -9  11       46.34       50.72      4.48 o 
   0  -9  11       16.54       19.96      3.48 o 
   1  -9  11       30.67       30.71      3.90 o 
   2  -9  11        0.08       -0.68      2.97 o 
   3  -9  11        4.11        2.53      6.17 o 
   4  -9  11       29.90       50.77      8.54 o 
   5  -9  11        1.94        1.91      3.52 o 
   6  -9  11        0.78        2.36      4.00 o 
   7  -9  11       11.99       12.67      6.63 o 
  -9  -8  11        7.93        8.32      6.42 o 
  -8  -8  11       28.60       29.91      7.00 o 
  -7  -8  11       10.15        5.46      5.35 o 
  -6  -8  11        0.14        2.93      4.32 o 
  -5  -8  11        1.63        0.18      4.57 o 
  -4  -8  11       40.42       47.67      6.97 o 
  -3  -8  11       54.18       45.00      6.49 o 
  -2  -8  11       12.12        7.50      2.88 o 
  -1  -8  11       29.32       32.57      3.87 o 
   0  -8  11        5.00        4.89      2.72 o 
   1  -8  11       72.35       65.15      4.23 o 
   2  -8  11       11.75       10.40      3.15 o 
   3  -8  11        7.90        8.10      3.08 o 
   4  -8  11        0.16       -0.05      2.97 o 
   5  -8  11       23.60       29.63      6.62 o 
   6  -8  11        2.08        3.18      3.65 o 
   7  -8  11       19.70       13.70      6.15 o 
   8  -8  11       16.91       27.00      7.45 o 
  -9  -7  11       12.03       11.45      3.86 o 
  -8  -7  11        0.54        0.96      3.76 o 
  -7  -7  11       25.61       28.65      3.47 o 
  -6  -7  11       27.76       18.10      3.11 o 
  -5  -7  11       17.26       21.58      5.33 o 
  -4  -7  11       90.56       95.83      7.23 o 
  -3  -7  11       52.74       53.55      5.85 o 
  -2  -7  11      107.43      113.77      7.45 o 
  -1  -7  11       42.31       48.79      6.81 o 
   0  -7  11       60.92       55.13      4.00 o 
   1  -7  11       18.61       17.01      3.14 o 
   2  -7  11        0.00       -0.55      2.48 o 
   3  -7  11       89.33      100.12      5.02 o 
   4  -7  11       29.16       36.39      4.03 o 
   5  -7  11        0.24        1.62      3.21 o 
   6  -7  11        3.92        2.33      5.08 o 
   7  -7  11        1.14        2.68      5.26 o 
   8  -7  11       26.29       32.49      6.40 o 
   9  -7  11       21.02       25.84      7.11 o 
 -10  -6  11       24.16       25.36      4.40 o 
  -9  -6  11        3.92        3.11      3.58 o 
  -8  -6  11       49.55       48.04      5.53 o 
  -7  -6  11       19.37       16.98      3.11 o 
  -6  -6  11        1.64       -2.33      2.33 o 
  -5  -6  11       88.79       93.96      4.44 o 
  -4  -6  11        0.00        1.07      2.07 o 
  -3  -6  11       20.18       24.92      2.75 o 
  -2  -6  11      155.59      144.76      5.01 o 
  -1  -6  11        9.97        8.67      3.50 o 
   0  -6  11      169.29      151.24      5.62 o 
   1  -6  11        0.10        2.28      2.34 o 
   2  -6  11       98.16       80.99      4.25 o 
   3  -6  11        2.97        1.51      2.48 o 
   4  -6  11       25.15       27.62      3.61 o 
   5  -6  11       62.08       62.13      4.49 o 
   6  -6  11        0.02       -4.39      4.39 o 
   7  -6  11        4.13       -0.87      4.80 o 
   8  -6  11       77.56       79.80      7.82 o 
   9  -6  11       19.45       26.41      6.13 o 
 -10  -5  11        7.71       10.02      7.45 o 
  -9  -5  11       21.86       18.59      3.56 o 
  -8  -5  11       18.65       17.03      3.29 o 
  -7  -5  11       16.10        9.48      2.61 o 
  -6  -5  11       41.57       48.45      4.30 o 
  -5  -5  11       99.78      101.94      8.70 o 
  -4  -5  11       59.06       58.31      3.46 o 
  -3  -5  11      546.32      619.38     14.16 o 
  -2  -5  11      158.89      159.44      5.22 o 
  -1  -5  11       24.28       21.21      2.00 o 
   0  -5  11        6.23        6.15      1.54 o 
   1  -5  11        2.56        1.02      1.52 o 
   2  -5  11      100.93       94.52      4.32 o 
   3  -5  11        0.46       -0.60      2.19 o 
   4  -5  11      110.59      121.44      5.22 o 
   5  -5  11       67.72       75.53      4.32 o 
   6  -5  11        4.64        6.15      4.50 o 
   7  -5  11      122.94      128.64      8.76 o 
   8  -5  11       36.63       47.79      7.07 o 
  10  -5  11        5.32        0.30      5.46 o 
 -10  -4  11        7.27        3.07      5.00 o 
  -9  -4  11        2.74       -0.40      2.91 o 
  -8  -4  11        0.07       -0.98      2.55 o 
  -7  -4  11       24.83       24.72      3.17 o 
  -6  -4  11      304.07      287.51     14.64 o 
  -5  -4  11      165.58      165.51      5.73 o 
  -4  -4  11        4.33        2.32      1.99 o 
  -3  -4  11       80.18       73.48      3.52 o 
  -2  -4  11        3.23       -1.31      2.96 o 
  -1  -4  11       38.05       36.97      4.07 o 
   0  -4  11       86.52       81.81      2.85 o 
   1  -4  11        0.73        1.24      1.42 o 
   2  -4  11        2.34        1.71      1.54 o 
   3  -4  11      430.72      420.10      8.49 o 
   4  -4  11       72.28       74.86      8.34 o 
   5  -4  11       11.15       12.02      2.21 o 
   6  -4  11       30.14       27.60      5.44 o 
   7  -4  11        9.41       10.59      5.14 o 
   9  -4  11        8.20        9.90      4.53 o 
  10  -4  11        3.48        3.06      5.05 o 
 -11  -3  11        0.98       -0.39      3.30 o 
 -10  -3  11        3.34        1.89      3.23 o 
  -9  -3  11        4.52        1.37      2.63 o 
  -8  -3  11        7.62        2.59      6.17 o 
  -7  -3  11        0.82        0.83      2.16 o 
  -6  -3  11        0.85        2.47      3.89 o 
  -5  -3  11        5.43        3.69      2.81 o 
  -4  -3  11      155.73      171.80      5.66 o 
  -3  -3  11       18.64       13.89      2.12 o 
  -2  -3  11        0.36        0.49      1.56 o 
  -1  -3  11        8.39        7.43      1.45 o 
   0  -3  11       80.29       89.17      2.94 o 
   1  -3  11       69.06       76.87      2.76 o 
   2  -3  11       22.56       26.45      3.03 o 
   3  -3  11      228.69      204.10      5.09 o 
   4  -3  11      367.08      365.69      7.75 o 
   5  -3  11      431.18      431.22     11.02 o 
   6  -3  11       45.84       60.36      4.76 o 
   7  -3  11       33.17       36.65      6.39 o 
   8  -3  11        0.55        2.64      3.17 o 
   9  -3  11       20.42       19.60      5.21 o 
  10  -3  11        0.39       -2.13      4.00 o 
  11  -3  11       13.17        9.47      5.30 o 
 -11  -2  11        0.59        1.98      4.53 o 
 -10  -2  11        1.17        2.51      3.23 o 
  -9  -2  11        0.22       -1.37      2.75 o 
  -8  -2  11        6.63        3.84      4.61 o 
  -7  -2  11        8.60        9.82      2.60 o 
  -6  -2  11       34.22       25.15      5.19 o 
  -5  -2  11      179.14      158.80      5.73 o 
  -4  -2  11      357.80      360.81      9.23 o 
  -3  -2  11       50.22       52.40      2.88 o 
  -2  -2  11       13.78        7.61      1.86 o 
  -1  -2  11      162.85      143.41      4.59 o 
   0  -2  11       63.86       74.39      2.66 o 
   1  -2  11      122.40      114.42      3.34 o 
   2  -2  11       21.39       18.02      2.54 o 
   3  -2  11      432.59      429.15      8.48 o 
   4  -2  11       32.68       36.90      3.10 o 
   5  -2  11      205.89      195.20      6.20 o 
   6  -2  11        5.22        5.07      2.46 o 
   7  -2  11        0.43       -1.09      2.61 o 
   8  -2  11       59.68       65.85      4.22 o 
   9  -2  11        8.39        5.90      4.73 o 
  10  -2  11        5.11        6.31      3.30 o 
  11  -2  11        2.63        6.52      4.39 o 
 -11  -1  11       10.89        6.83      3.24 o 
 -10  -1  11       11.68        7.69      2.98 o 
  -9  -1  11       10.30        4.82      4.96 o 
  -8  -1  11        4.67        5.12      2.68 o 
  -7  -1  11       82.18       59.99      3.59 o 
  -6  -1  11       30.92       30.31      2.96 o 
  -5  -1  11        7.36        4.78      1.92 o 
  -4  -1  11       31.09       24.28      2.45 o 
  -3  -1  11      134.32       98.66      4.92 o 
  -2  -1  11       12.15       12.51      1.97 o 
  -1  -1  11       65.20       70.77      3.18 o 
   0  -1  11      168.17      180.40      4.94 o 
   1  -1  11        0.54        0.97      1.16 o 
   2  -1  11        9.45       11.59      1.55 o 
   3  -1  11       12.47       13.17      2.18 o 
   4  -1  11       30.04       29.09      2.89 o 
   5  -1  11      234.29      233.09      6.96 o 
   6  -1  11        1.15       -2.02      2.02 o 
   7  -1  11       11.30        5.35      2.62 o 
   8  -1  11       18.63       18.83      3.39 o 
   9  -1  11        7.18        4.28      2.97 o 
  10  -1  11       16.54       27.13      4.82 o 
  11  -1  11        0.24        2.10      3.84 o 
 -11   0  11       15.86       26.29      4.34 o 
 -10   0  11        1.26       -2.28      3.13 o 
  -9   0  11        9.30       12.83      2.97 o 
  -8   0  11       11.80        7.90      6.46 o 
  -7   0  11        3.76        2.97      2.29 o 
  -6   0  11        0.12        1.73      2.10 o 
  -5   0  11        2.91        2.19      1.93 o 
  -4   0  11        2.51        1.93      1.69 o 
  -3   0  11        4.50        1.39      1.64 o 
  -2   0  11        3.61        4.25      1.50 o 
   0   0  11       22.97       21.27      2.95 o 
   1   0  11       82.77       74.01      2.48 o 
   2   0  11       19.53       20.23      3.12 o 
   3   0  11        2.46        2.63      1.43 o 
   4   0  11       86.18       85.43      3.83 o 
   5   0  11      138.89      129.06      4.96 o 
   6   0  11        2.77        2.18      2.29 o 
   7   0  11       74.40       34.94      4.71 o 
   8   0  11        5.19       -2.20      2.58 o 
   9   0  11       10.98        2.91      3.05 o 
  10   0  11       52.00       59.37      4.75 o 
  11   0  11        0.05        1.38      3.84 o 
 -11   1  11        0.54        4.47      3.74 o 
 -10   1  11        1.14        4.01      3.26 o 
  -9   1  11       42.32       48.83      6.13 o 
  -8   1  11        0.43       -0.14      2.52 o 
  -7   1  11        0.26        0.21      3.84 o 
  -6   1  11       63.73       59.42      3.61 o 
  -5   1  11        6.63        6.59      2.14 o 
  -4   1  11       18.75       22.83      2.49 o 
  -3   1  11       31.23       36.08      2.62 o 
  -2   1  11      133.44      134.08      4.63 o 
  -1   1  11       54.19       51.67      2.86 o 
   0   1  11       76.57       86.32      2.62 o 
   1   1  11       21.26       25.33      3.74 o 
   2   1  11       80.76       73.43      6.46 o 
   3   1  11       73.87       80.90      3.25 o 
   4   1  11        0.10       -1.28      1.56 o 
   5   1  11      250.16      245.07      7.16 o 
   6   1  11        9.37        2.37      2.10 o 
   7   1  11       11.85        5.47      2.46 o 
   8   1  11        0.61       -1.91      2.67 o 
   9   1  11        0.50       -3.04      3.65 o 
  10   1  11       43.25       57.29      5.24 o 
  11   1  11        0.02       -0.89      3.66 o 
 -11   2  11        2.54        3.30      3.62 o 
 -10   2  11       14.71       17.52      3.76 o 
  -9   2  11        0.10       -2.67      2.67 o 
  -8   2  11       24.94       29.25      3.71 o 
  -7   2  11      217.39      212.42      7.08 o 
  -6   2  11       60.20       57.79      3.65 o 
  -5   2  11      288.26      271.49      7.86 o 
  -4   2  11       66.15       66.08      3.63 o 
  -3   2  11      215.46      201.61      6.11 o 
  -2   2  11       98.69       88.84      3.72 o 
  -1   2  11       85.69       91.46      3.78 o 
   0   2  11      378.72      380.83      9.93 o 
   1   2  11       20.45       19.30      2.48 o 
   2   2  11      173.38      186.84      4.42 o 
   3   2  11       46.45       43.80      2.88 o 
   4   2  11      307.93      337.14      8.68 o 
   5   2  11      192.66      188.04      6.17 o 
   6   2  11        0.49        2.04      3.84 o 
   8   2  11        0.20        0.28      2.71 o 
   9   2  11        4.59        3.57      2.98 o 
  10   2  11        5.40        4.98      4.60 o 
  11   2  11       14.43        7.72      3.69 o 
 -10   3  11        1.02        0.32      3.36 o 
  -9   3  11        0.59        0.99      3.06 o 
  -8   3  11       39.12       37.98      3.42 o 
  -7   3  11       17.77       26.28      5.17 o 
  -6   3  11        0.09        0.28      2.24 o 
  -5   3  11       31.70       35.31      3.33 o 
  -4   3  11        0.30        0.63      2.93 o 
  -3   3  11      508.41      514.92     12.30 o 
  -2   3  11       59.32       60.85      3.32 o 
  -1   3  11       47.31       46.59      2.90 o 
   0   3  11        0.28       -0.50      1.22 o 
   1   3  11      692.56      734.14     12.75 o 
   2   3  11        8.19        3.70      1.40 o 
   3   3  11        2.64        2.04      1.71 o 
   4   3  11      167.99      156.50      5.34 o 
   5   3  11      125.43      122.73      4.85 o 
   6   3  11       78.06       73.34      4.10 o 
   8   3  11       28.68       23.42      3.59 o 
   9   3  11        0.03       -1.58      2.79 o 
  10   3  11        7.02        5.35      3.37 o 
  11   3  11        2.27        0.34      3.43 o 
 -10   4  11        0.68        0.51      3.44 o 
  -9   4  11        2.50        0.47      3.05 o 
  -8   4  11        4.43        6.59      2.90 o 
  -7   4  11       18.36       12.94      2.94 o 
  -6   4  11       16.85       17.41      2.92 o 
  -5   4  11       27.63       35.60      6.48 o 
  -4   4  11       18.68       17.39      2.80 o 
  -3   4  11      106.74       99.67      4.30 o 
  -2   4  11        0.26       -1.84      1.84 o 
  -1   4  11        0.10       -1.64      1.64 o 
   0   4  11       15.64        9.99      1.48 o 
   1   4  11        1.94       -0.67      1.17 o 
   2   4  11      291.68      308.35      7.08 o 
   3   4  11        9.58        9.96      2.21 o 
   4   4  11        8.38       12.21      2.45 o 
   5   4  11        7.45        5.71      2.25 o 
   6   4  11        0.37       -0.94      2.14 o 
   7   4  11       20.57       13.25     10.11 o 
   8   4  11       26.53       30.51      3.94 o 
   9   4  11        0.03       -0.56      2.88 o 
  10   4  11        0.97        0.84      3.54 o 
  11   4  11       20.62       27.05      4.49 o 
 -10   5  11       54.73       74.53      6.84 o 
  -9   5  11       15.31       30.94      8.23 o 
  -8   5  11       18.37       26.34      5.09 o 
  -7   5  11        0.03       -2.52      2.66 o 
  -6   5  11      190.17      214.88      7.75 o 
  -5   5  11      164.24      160.18      5.95 o 
  -4   5  11       79.65       81.77      4.15 o 
  -3   5  11      840.13      851.56     25.27 o 
  -2   5  11       83.08       84.67      4.09 o 
  -1   5  11        9.55        5.09      2.09 o 
   0   5  11        6.02        1.95      1.33 o 
   1   5  11       34.42       49.31      2.35 o 
   2   5  11       13.48       12.20      2.23 o 
   3   5  11      962.80     1040.86     46.02 o 
   4   5  11       14.92       13.17      2.42 o 
   5   5  11      324.96      321.72     10.52 o 
   6   5  11       36.69       28.13      3.54 o 
   7   5  11       67.06       68.11      7.73 o 
   8   5  11       11.51       12.38      3.04 o 
   9   5  11       15.56       12.18      4.06 o 
  10   5  11        0.17       -2.82      3.22 o 
  11   5  11       12.86       12.71      7.36 o 
  -9   6  11        0.00        1.78      4.41 o 
  -8   6  11       51.64       47.51      4.12 o 
  -7   6  11       36.09       42.75      4.14 o 
  -6   6  11       74.14       99.00      5.92 o 
  -5   6  11       74.85       78.61      4.30 o 
  -4   6  11       24.98       30.61      3.74 o 
  -3   6  11      190.40      179.94      6.32 o 
  -2   6  11      159.28      139.10      5.39 o 
  -1   6  11        6.92        2.24      2.23 o 
   0   6  11      344.94      345.27      9.17 o 
   1   6  11       22.26       24.41      2.17 o 
   2   6  11      225.54      229.77      6.51 o 
   3   6  11      106.83       90.47      6.15 o 
   4   6  11       16.38       11.53      2.54 o 
   5   6  11       18.22       16.19      2.89 o 
   6   6  11       47.40       55.61      3.92 o 
   7   6  11       13.16        6.45      2.48 o 
   8   6  11        2.21       -2.63      2.63 o 
   9   6  11        2.75        2.14      3.10 o 
  10   6  11       14.82       20.53      4.12 o 
  -9   7  11        0.65       -6.36      6.36 o 
  -8   7  11        1.03       -1.14      7.07 o 
  -7   7  11       10.38       12.75      4.31 o 
  -6   7  11       25.87       28.82      3.66 o 
  -5   7  11       15.13       15.37      3.20 o 
  -4   7  11        0.01       -2.09      2.34 o 
  -3   7  11        0.10       -2.34      2.34 o 
  -2   7  11       76.80       70.52      4.05 o 
  -1   7  11       27.35       27.82      3.33 o 
   0   7  11       43.47       41.73      2.85 o 
   1   7  11        0.00        1.68      2.59 o 
   2   7  11        0.73        0.02      2.00 o 
   3   7  11       90.55       80.10      3.92 o 
   4   7  11       49.48       53.05      3.58 o 
   5   7  11      103.01       90.81      5.01 o 
   6   7  11       43.59       52.53      4.07 o 
   7   7  11       28.38       30.52      6.20 o 
   8   7  11        2.56       -1.36      3.07 o 
   9   7  11        3.02        5.60      3.80 o 
  10   7  11        5.14        8.98      3.96 o 
  -8   8  11        5.91       -7.27      7.27 o 
  -7   8  11        6.00       10.29      6.54 o 
  -6   8  11        0.03       -3.70      5.97 o 
  -5   8  11        5.83       11.45      5.10 o 
  -4   8  11       16.25       25.85      6.57 o 
  -3   8  11        0.22        1.51      2.66 o 
  -2   8  11        9.78       10.18      5.22 o 
  -1   8  11        7.73        5.67      2.68 o 
   0   8  11        0.20        2.21      2.50 o 
   1   8  11       62.12       55.88      3.92 o 
   2   8  11        0.01        0.20      2.76 o 
   3   8  11       29.81       31.46      3.27 o 
   4   8  11       24.54       23.90      4.18 o 
   5   8  11       36.21       41.51      6.24 o 
   6   8  11       17.78       20.72      4.23 o 
   7   8  11        0.19        1.31      3.70 o 
   8   8  11       83.53       91.44      5.05 o 
   9   8  11        0.76        1.16      3.75 o 
  -7   9  11       57.61       71.91     10.40 o 
  -6   9  11       12.55       14.77      7.75 o 
  -5   9  11        0.50        4.98      6.49 o 
  -4   9  11       18.96       27.62      7.29 o 
  -3   9  11       63.38       72.55      7.96 o 
  -2   9  11        0.06       -0.59      5.53 o 
  -1   9  11        6.47        8.25      3.06 o 
   0   9  11       17.69       12.42      3.49 o 
   1   9  11       82.16       81.64      3.89 o 
   2   9  11        0.00       -1.37      2.20 o 
   3   9  11        0.18        0.95      2.39 o 
   4   9  11       27.98       31.87      3.56 o 
   5   9  11       28.28       33.10      7.29 o 
   6   9  11        0.71        0.64      2.95 o 
   7   9  11        4.25        2.07      3.18 o 
   8   9  11       19.22       22.01      4.44 o 
  -6  10  11       16.41       24.72      8.76 o 
  -5  10  11       20.20       27.71      8.71 o 
  -4  10  11       30.10       55.97      9.40 o 
  -3  10  11        2.83        1.19      6.24 o 
  -2  10  11       21.93       22.13      7.27 o 
  -1  10  11        0.49       -6.10      6.10 o 
   1  10  11       11.07       14.11      3.45 o 
   2  10  11        0.38        2.20      2.77 o 
   3  10  11        8.87        7.08      2.68 o 
   4  10  11       13.39       14.48      3.06 o 
   5  10  11       39.55       38.71      4.07 o 
   6  10  11        3.58        2.23      3.12 o 
   7  10  11        2.24       -1.83      2.78 o 
  -4  11  11        5.52        9.42      8.09 o 
  -3  11  11        3.42        7.36      7.57 o 
  -1  11  11        0.30        1.62      5.60 o 
   1  11  11        9.08       10.98      3.77 o 
   2  11  11        3.49        0.71      3.73 o 
   3  11  11        0.73        4.57      3.66 o 
   4  11  11        2.40       -1.83      3.52 o 
   5  11  11        7.64        5.88      3.98 o 
   6  11  11       22.61       24.21      5.17 o 
  -2  12  11        0.88       -4.07      6.13 o 
   2  12  11        3.23        4.71      4.07 o 
   3  12  11       24.88       38.12      5.78 o 
   4  12  11        2.85       12.05      4.69 o 
   0 -12  12        0.00        1.49      6.01 o 
  -4 -11  12        3.21       -0.07      6.54 o 
  -3 -11  12        0.12        0.23      5.92 o 
  -2 -11  12        2.76        3.45      6.04 o 
  -1 -11  12        3.18        7.45      6.06 o 
   0 -11  12        0.05       -1.24      3.80 o 
   1 -11  12        1.30       -2.99      3.79 o 
   2 -11  12        0.14       -2.31      3.88 o 
   3 -11  12       20.01       33.14      5.23 o 
   4 -11  12       11.60       18.57      7.45 o 
  -6 -10  12       23.24       28.79      7.57 o 
  -5 -10  12       47.84       74.13      9.67 o 
  -4 -10  12        0.50       -0.23      5.56 o 
  -3 -10  12        1.69        4.41      5.53 o 
  -2 -10  12        2.33        1.12      4.64 o 
  -1 -10  12       33.79       36.49      5.45 o 
   0 -10  12        5.30        7.88      5.98 o 
   1 -10  12        0.85       -3.55      3.55 o 
   2 -10  12        0.09        0.47      3.77 o 
   3 -10  12        3.01        6.16      3.97 o 
   4 -10  12        0.54       -0.51      4.05 o 
   5 -10  12       13.11       15.85      5.81 o 
  -7  -9  12       15.92       10.52      6.65 o 
  -6  -9  12        0.30        3.02      5.37 o 
  -5  -9  12        8.07        9.69      5.37 o 
  -4  -9  12        2.07        5.12      5.24 o 
  -3  -9  12       13.27       15.46      5.74 o 
  -2  -9  12       19.58       17.72      5.94 o 
  -1  -9  12        0.01        2.03      3.20 o 
   0  -9  12        9.58       11.70      6.10 o 
   1  -9  12        0.05       -2.94      3.04 o 
   2  -9  12        2.03        2.43      6.52 o 
   3  -9  12        0.09        0.73      3.43 o 
   4  -9  12        0.47       -3.81      3.81 o 
   5  -9  12       22.42       39.17      6.45 o 
   6  -9  12        6.34       14.27      6.77 o 
   7  -9  12       15.66       26.23      7.45 o 
  -8  -8  12        2.01       -6.31      6.31 o 
  -7  -8  12        9.28        8.78      5.97 o 
  -6  -8  12        1.26       -2.17      4.85 o 
  -5  -8  12       13.32        9.42      5.37 o 
  -4  -8  12       19.49       12.60      5.53 o 
  -3  -8  12        4.14        1.05      4.16 o 
  -2  -8  12        0.09       -1.37      4.50 o 
  -1  -8  12       12.68       10.64      3.19 o 
   0  -8  12       22.13       29.12      3.84 o 
   1  -8  12       27.90       32.51      3.92 o 
   2  -8  12        0.17        1.08      2.93 o 
   3  -8  12        5.15        5.24      3.17 o 
   4  -8  12       10.82       13.98      3.81 o 
   5  -8  12        7.42       13.93      4.03 o 
   6  -8  12        0.62        0.27      5.46 o 
   7  -8  12       30.84       34.46      7.04 o 
  -9  -7  12       32.21       34.84      4.53 o 
  -8  -7  12        0.65       -3.05      3.05 o 
  -7  -7  12        3.15        0.18      5.10 o 
  -6  -7  12        2.01       -0.41      4.96 o 
  -5  -7  12        0.42       -1.78      4.09 o 
  -4  -7  12       54.78       57.71      7.45 o 
  -3  -7  12      156.11      144.48      8.87 o 
  -2  -7  12       58.60       46.55      5.40 o 
  -1  -7  12       15.61        9.01      4.44 o 
   0  -7  12      152.78      130.28      9.79 o 
   1  -7  12       29.90       35.67      5.92 o 
   2  -7  12        3.37        4.25      2.67 o 
   3  -7  12        7.65        8.11      3.07 o 
   4  -7  12        2.93        4.39      3.13 o 
   5  -7  12       57.53       66.51      5.04 o 
   6  -7  12        9.01        1.23      5.21 o 
   7  -7  12       29.50       32.65      7.07 o 
   8  -7  12       43.41       61.80      8.76 o 
  -9  -6  12       54.64       64.48      4.90 o 
  -8  -6  12        5.01        4.69      3.14 o 
  -7  -6  12        0.50       -1.37      2.53 o 
  -6  -6  12        7.65        7.36      2.79 o 
  -5  -6  12       54.46       57.56      3.72 o 
  -4  -6  12      187.88      215.26      6.72 o 
  -3  -6  12       54.10       53.42      3.40 o 
  -2  -6  12      551.82      592.29     21.65 o 
  -1  -6  12       94.39       95.57      6.97 o 
   0  -6  12       67.75       55.30      3.76 o 
   1  -6  12        0.92        1.91      2.44 o 
   2  -6  12      121.88      131.50      5.44 o 
   3  -6  12       74.47       72.56      4.30 o 
   4  -6  12        4.60       -0.44      4.05 o 
   5  -6  12       31.22       44.65      4.45 o 
   6  -6  12       98.22       98.02      7.87 o 
   7  -6  12       11.05       13.90      6.24 o 
   8  -6  12       69.58       81.24      7.59 o 
   9  -6  12        3.88       -3.29      5.90 o 
 -10  -5  12       24.43       23.77      4.27 o 
  -9  -5  12       30.13       30.13      4.14 o 
  -8  -5  12        6.74        3.52      3.26 o 
  -7  -5  12       51.12       45.44     19.07 o 
  -6  -5  12       74.33       67.10      3.93 o 
  -5  -5  12        0.30       -1.65      2.21 o 
  -4  -5  12        1.78       -1.39      2.03 o 
  -3  -5  12       11.53        7.05      2.15 o 
  -2  -5  12        0.55       -0.57      1.92 o 
  -1  -5  12      135.23      124.20      4.60 o 
   0  -5  12      134.71      131.91      3.90 o 
   1  -5  12        0.95       -0.04      1.63 o 
   2  -5  12       91.41       96.25      4.53 o 
   3  -5  12       82.50       78.36      4.26 o 
   4  -5  12      244.90      250.74      7.93 o 
   5  -5  12      163.07      149.12      8.62 o 
   6  -5  12       23.62       33.89      6.22 o 
   7  -5  12        8.12       11.48      5.46 o 
   8  -5  12       31.94       28.90      6.70 o 
   9  -5  12        0.38        0.69      4.21 o 
 -10  -4  12       15.83       15.50      6.47 o 
  -9  -4  12        5.54        7.23      3.67 o 
  -8  -4  12       42.80       51.09      4.09 o 
  -7  -4  12        1.71       -0.61      2.42 o 
  -6  -4  12       17.46       12.87      4.32 o 
  -5  -4  12        2.67       -0.65      2.23 o 
  -4  -4  12      105.42       92.38      8.13 o 
  -3  -4  12       19.38       19.44      2.50 o 
  -2  -4  12       43.28       43.75      2.82 o 
  -1  -4  12       13.66       11.27      3.74 o 
   0  -4  12        2.24        2.86      1.58 o 
   1  -4  12       44.56       41.10      2.44 o 
   2  -4  12      294.58      279.05      6.33 o 
   3  -4  12       88.31       90.68      3.40 o 
   4  -4  12        0.64        0.04      1.82 o 
   5  -4  12       89.24       98.82      7.18 o 
   6  -4  12       54.19       58.19      6.22 o 
   7  -4  12       56.94       66.49      7.36 o 
   8  -4  12       12.69       18.79      4.60 o 
   9  -4  12       35.35       59.61      7.36 o 
  10  -4  12        0.94        3.64      4.50 o 
 -10  -3  12        2.34       -1.99      3.34 o 
  -9  -3  12        2.61        0.18      2.95 o 
  -8  -3  12        2.47       -1.97      2.49 o 
  -7  -3  12        2.42        4.83      2.65 o 
  -6  -3  12      178.10      176.04      6.16 o 
  -5  -3  12      181.23      175.49      8.20 o 
  -4  -3  12      310.83      307.86      8.42 o 
  -3  -3  12      176.34      196.43      6.08 o 
  -2  -3  12        1.53       -0.27      1.82 o 
  -1  -3  12       57.05       55.64      3.06 o 
   0  -3  12      161.50      167.36      4.31 o 
   1  -3  12      123.16      128.32      3.76 o 
   2  -3  12        1.40        0.54      1.56 o 
   3  -3  12      116.87      124.05      4.80 o 
   4  -3  12       32.23       36.77      2.72 o 
   5  -3  12      102.87       95.88      6.26 o 
   6  -3  12       22.38       22.90      3.39 o 
   7  -3  12       44.04       44.40      6.20 o 
   8  -3  12        6.32        4.96      3.93 o 
   9  -3  12        7.49        6.01      4.53 o 
  10  -3  12        5.90       14.15      5.35 o 
 -10  -2  12        0.21        0.11      4.46 o 
  -9  -2  12        3.26        0.93      3.04 o 
  -8  -2  12        8.07        5.28      4.23 o 
  -7  -2  12        2.21        0.85      2.37 o 
  -6  -2  12       23.68       21.22      5.05 o 
  -5  -2  12      211.95      204.66      7.25 o 
  -4  -2  12       78.68       66.42      3.54 o 
  -3  -2  12       39.79       43.70      3.74 o 
  -2  -2  12       81.03       76.15      3.55 o 
  -1  -2  12       21.79       23.01      2.54 o 
   0  -2  12       74.11       69.67      2.67 o 
   1  -2  12      258.96      262.25      5.80 o 
   2  -2  12       15.19       12.80      3.54 o 
   3  -2  12       17.82       24.01      2.19 o 
   4  -2  12      165.54      159.06      9.82 o 
   5  -2  12        0.18       -0.23      2.32 o 
   6  -2  12        7.26        8.90      2.77 o 
   7  -2  12       21.70       14.20      7.12 o 
   8  -2  12        1.29        2.52      3.23 o 
   9  -2  12        1.04        4.60      3.99 o 
  10  -2  12       24.46       40.47      5.81 o 
 -10  -1  12        1.52       -2.98      3.89 o 
  -9  -1  12        2.41        1.79      2.99 o 
  -8  -1  12        0.08       -0.66      2.63 o 
  -7  -1  12       24.04       21.00      3.22 o 
  -6  -1  12        5.97        3.57      2.28 o 
  -5  -1  12       48.86       45.46      3.38 o 
  -4  -1  12       70.80       65.71      5.53 o 
  -3  -1  12        4.26        1.77      1.58 o 
  -2  -1  12       66.34       67.60      3.36 o 
  -1  -1  12      411.41      430.02     17.93 o 
   0  -1  12       71.93       73.64      3.08 o 
   1  -1  12        0.28       -0.61      1.29 o 
   2  -1  12        1.97        1.85      1.33 o 
   3  -1  12       84.42       93.74      3.17 o 
   4  -1  12      398.56      432.65     16.58 o 
   5  -1  12      575.18      526.53     12.59 o 
   6  -1  12        1.68        0.87      2.32 o 
   7  -1  12        0.01       -1.32      2.40 o 
   8  -1  12        9.49        3.79      3.19 o 
   9  -1  12        0.12       -3.11      3.11 o 
  10  -1  12        3.78        0.16      3.45 o 
  11  -1  12       13.50       19.39      4.88 o 
 -10   0  12        1.66       -0.05      3.81 o 
  -9   0  12        4.12       -2.24      2.97 o 
  -8   0  12        1.62       -0.87      2.69 o 
  -7   0  12       11.80       15.80      4.95 o 
  -6   0  12      108.85       99.94      5.13 o 
  -5   0  12       43.77       39.66      3.02 o 
  -4   0  12       12.25        9.37      2.25 o 
  -3   0  12       18.18       15.17      2.28 o 
  -2   0  12       34.39       32.40      2.67 o 
   0   0  12      369.34      364.57     13.18 o 
   1   0  12       16.64       13.56      2.87 o 
   2   0  12      264.80      295.79      6.20 o 
   3   0  12       26.73       23.34      2.75 o 
   4   0  12       68.06       62.13      3.47 o 
   5   0  12        8.41        2.53      2.69 o 
   6   0  12       50.27       39.90      3.46 o 
   7   0  12        6.79        3.20      2.65 o 
   8   0  12       99.54      107.74      5.32 o 
   9   0  12        6.21       -0.37      3.19 o 
  10   0  12       34.61       54.54      7.59 o 
  11   0  12        0.25        0.98      3.97 o 
 -10   1  12        0.02       -0.62      3.33 o 
  -9   1  12        0.07        0.69      2.95 o 
  -8   1  12        3.59        5.37      4.07 o 
  -7   1  12      121.45      130.00      9.37 o 
  -6   1  12       40.09       41.17      3.43 o 
  -5   1  12       27.34       31.73      3.28 o 
  -4   1  12      110.13      111.33      4.72 o 
  -3   1  12       49.69       48.11      2.98 o 
  -2   1  12      111.24      118.75      4.50 o 
  -1   1  12      407.31      429.74     10.53 o 
   0   1  12       13.99       14.63      2.13 o 
   1   1  12       79.35       78.41      2.73 o 
   2   1  12       10.47        5.72      2.27 o 
   3   1  12        1.48        0.84      1.62 o 
   4   1  12       16.10       13.89      2.26 o 
   5   1  12       77.83       79.66      4.05 o 
   6   1  12       38.12       31.23      5.25 o 
   7   1  12       37.62       31.10      3.73 o 
   8   1  12        1.08        2.92      2.93 o 
   9   1  12        1.24        0.62      2.88 o 
  10   1  12        1.69        0.68      3.54 o 
  11   1  12        2.24        5.69      4.03 o 
 -10   2  12        4.13        5.56      3.56 o 
  -9   2  12       22.68       19.07      3.69 o 
  -8   2  12        3.62       -1.03      2.68 o 
  -7   2  12       15.81       22.68      3.38 o 
  -6   2  12       72.74       70.41      3.92 o 
  -5   2  12       61.74       54.29      3.59 o 
  -4   2  12       16.88       20.42      2.80 o 
  -3   2  12       22.51       20.60      2.66 o 
  -2   2  12      206.64      196.93      6.15 o 
  -1   2  12      110.46      102.45      6.71 o 
   0   2  12       29.86       32.87      2.75 o 
   1   2  12      144.17      150.94      6.38 o 
   2   2  12      123.32      142.59      3.88 o 
   3   2  12        1.95        0.77      1.80 o 
   4   2  12       15.23       16.91      3.26 o 
   5   2  12        1.87        1.36      4.41 o 
   6   2  12       19.30       20.14      3.14 o 
   7   2  12       16.23       13.51      3.54 o 
   8   2  12       30.05       21.92     10.00 o 
   9   2  12        0.68        3.43      3.13 o 
  10   2  12        2.70        1.42      3.33 o 
  11   2  12        8.35        8.69      3.94 o 
 -10   3  12        8.07        1.47     14.43 o 
  -9   3  12       46.28       61.48      5.72 o 
  -8   3  12        0.00       -1.28      2.80 o 
  -7   3  12       68.99       63.34      4.23 o 
  -6   3  12        1.66        1.82      2.48 o 
  -5   3  12       32.42       33.46      3.33 o 
  -4   3  12      179.80      179.53      6.02 o 
  -3   3  12      241.71      247.64      8.00 o 
  -2   3  12       40.79       35.66      2.87 o 
  -1   3  12        1.18        0.92      1.87 o 
   0   3  12       43.57       48.94      3.08 o 
   1   3  12       73.99       63.60      2.57 o 
   2   3  12        1.07        0.12      1.38 o 
   3   3  12      561.91      595.18     13.40 o 
   4   3  12       30.32       37.21      3.04 o 
   5   3  12       24.84       22.06      3.36 o 
   6   3  12      201.92      193.86      6.59 o 
   7   3  12        5.05        3.09      2.75 o 
   8   3  12        6.89        0.94      2.73 o 
   9   3  12        2.92       -2.26      3.10 o 
  10   3  12        8.80        7.14      3.50 o 
  11   3  12       12.08       15.55      4.29 o 
 -10   4  12       18.44       33.18     17.17 o 
  -9   4  12       25.03       43.29      4.70 o 
  -8   4  12      104.71      110.65      5.43 o 
  -7   4  12      133.05      133.37      5.70 o 
  -6   4  12        5.15        1.90      3.78 o 
  -5   4  12      245.86      262.04      7.99 o 
  -4   4  12       88.13       87.81      4.27 o 
  -3   4  12       10.60       11.77      2.54 o 
  -2   4  12       18.74       19.71      2.77 o 
  -1   4  12        0.01       -0.55      1.92 o 
   0   4  12       66.96       70.33      3.71 o 
   1   4  12       85.13       79.83      2.98 o 
   2   4  12      269.77      291.68      7.56 o 
   3   4  12       19.99       16.46      6.22 o 
   4   4  12       41.48       49.03      3.51 o 
   5   4  12      218.71      232.26      7.16 o 
   6   4  12       23.78       20.94      6.48 o 
   7   4  12      114.64      102.02      5.13 o 
   8   4  12        3.48        0.89      2.91 o 
   9   4  12        0.32       -2.89      3.05 o 
  10   4  12        3.43        5.61      3.76 o 
  -9   5  12       18.07       19.92      4.07 o 
  -8   5  12        0.90        0.50      2.98 o 
  -7   5  12       22.81       29.38      3.86 o 
  -6   5  12        9.48        4.48      4.64 o 
  -5   5  12        0.67       -2.48      2.48 o 
  -4   5  12       76.66       78.27      4.15 o 
  -3   5  12       96.39       99.49      5.42 o 
  -2   5  12       10.93       10.28      2.58 o 
  -1   5  12       19.32       17.52      4.09 o 
   0   5  12       60.88       62.17      3.66 o 
   1   5  12        0.01       -0.47      1.45 o 
   2   5  12      276.12      298.38      8.93 o 
   3   5  12      177.08      166.83      5.55 o 
   4   5  12      161.79      163.42      5.74 o 
   5   5  12        2.32        3.51      2.28 o 
   6   5  12       36.22       29.32      3.52 o 
   7   5  12        7.83        3.11      2.96 o 
   8   5  12       11.58        2.95      2.93 o 
   9   5  12        0.22       -0.28      3.30 o 
  10   5  12        1.69       -1.93      3.19 o 
  -9   6  12        0.05       -2.29      3.57 o 
  -8   6  12        0.09       -3.19      3.19 o 
  -7   6  12        1.07       -3.37      3.37 o 
  -6   6  12       16.20       16.72      3.33 o 
  -5   6  12        5.03        5.73      3.36 o 
  -4   6  12        3.31        3.93      2.71 o 
  -3   6  12        8.25        9.66      2.70 o 
  -2   6  12      348.28      351.36      9.86 o 
  -1   6  12       13.63       14.69      2.86 o 
   0   6  12      108.49       91.68      4.57 o 
   1   6  12       40.97       45.70      4.08 o 
   2   6  12        0.01       -1.41      1.91 o 
   3   6  12       44.12       41.90      3.19 o 
   4   6  12        7.12        4.88      2.43 o 
   5   6  12        1.27        3.42      2.48 o 
   6   6  12        0.93        1.83      2.97 o 
   7   6  12       77.61       81.41      4.74 o 
   8   6  12       13.04        8.25      5.10 o 
   9   6  12        0.15        3.03      3.47 o 
  10   6  12        0.83       -1.22      3.60 o 
  -8   7  12       29.86       38.71      6.60 o 
  -7   7  12        7.34       10.24      7.44 o 
  -6   7  12        0.00       -0.11      2.97 o 
  -5   7  12        1.90       -0.75      2.74 o 
  -4   7  12      220.35      221.44      7.58 o 
  -3   7  12      114.59      107.15      5.04 o 
  -2   7  12       52.55       50.69      5.89 o 
  -1   7  12       28.06       25.16      3.47 o 
   0   7  12      323.45      309.39      9.17 o 
   1   7  12       12.06       11.79      2.32 o 
   2   7  12        1.38       -1.56      1.95 o 
   3   7  12       53.59       56.76      3.51 o 
   4   7  12      179.56      180.63     10.09 o 
   5   7  12       63.08       68.01      5.82 o 
   6   7  12        9.63       10.75      4.81 o 
   7   7  12        0.33        0.95      2.80 o 
   8   7  12       71.12       42.00      5.76 o 
   9   7  12        1.51        3.40      3.65 o 
  -7   8  12        2.27       12.55      7.59 o 
  -6   8  12       14.88       22.38      7.82 o 
  -5   8  12       44.98       55.22      4.93 o 
  -4   8  12       11.32       17.84      7.15 o 
  -3   8  12       12.41       10.54      3.06 o 
  -2   8  12       21.18       25.90      4.29 o 
  -1   8  12        3.84        8.52      3.02 o 
   0   8  12        0.05       -0.33      2.83 o 
   1   8  12        0.68        0.65      2.00 o 
   2   8  12        0.63        0.55      2.58 o 
   3   8  12       31.72       24.79      3.20 o 
   4   8  12        0.00        0.54      2.71 o 
   5   8  12        3.38        3.07      2.72 o 
   6   8  12        1.53        1.97      2.88 o 
   7   8  12       33.47       38.80      4.34 o 
   8   8  12       80.70       90.82      9.01 o 
  -6   9  12        6.67        6.26      7.68 o 
  -5   9  12        2.38        4.14      6.33 o 
  -4   9  12       36.81       54.99      9.10 o 
  -3   9  12        4.71       -1.53      5.90 o 
  -2   9  12        9.63        8.83      3.43 o 
  -1   9  12        4.01        3.10      2.98 o 
   0   9  12        0.02        0.96      4.09 o 
   1   9  12        0.04        1.33      3.89 o 
   2   9  12        3.32        2.63      2.71 o 
   3   9  12        0.23       -1.98      2.47 o 
   4   9  12       33.78       40.32      3.96 o 
   5   9  12        1.73       -0.58      2.93 o 
   6   9  12        2.09        3.17      3.37 o 
   7   9  12        0.18        1.44      4.39 o 
   8   9  12        7.49        6.74      5.33 o 
  -5  10  12       16.17        4.25      8.09 o 
  -4  10  12        0.47       -1.14      6.95 o 
  -3  10  12        0.05        0.64      7.07 o 
  -2  10  12        0.10        5.69      6.42 o 
  -1  10  12        4.12       -0.18      6.13 o 
   2  10  12        2.19        4.04      5.74 o 
   3  10  12       33.95       48.04      3.82 o 
   4  10  12        8.50        8.71      3.02 o 
   5  10  12       24.52       21.99      6.70 o 
   6  10  12        0.21       -2.88      3.21 o 
   7  10  12       15.33       30.30      7.50 o 
  -3  11  12        0.02        2.24      7.34 o 
  -2  11  12        2.96       14.63      7.98 o 
   2  11  12       13.54       14.50      4.23 o 
   3  11  12       47.02       53.89      5.10 o 
   4  11  12       23.13       36.03      5.12 o 
   5  11  12       15.86        9.44      4.60 o 
  -3 -11  13        1.48        3.43      5.65 o 
  -2 -11  13        4.49       10.95      6.24 o 
  -1 -11  13        2.79       -1.60      6.17 o 
   0 -11  13        3.12       -1.51      5.42 o 
   1 -11  13        1.46       -3.64      6.23 o 
   2 -11  13        0.11       -4.86      6.96 o 
  -5 -10  13        0.22       -6.26      6.26 o 
  -4 -10  13        7.43       18.02      6.56 o 
  -3 -10  13       18.28       44.88      8.05 o 
  -2 -10  13       18.91       20.10      6.70 o 
  -1 -10  13        0.03        0.64      5.51 o 
   0 -10  13        3.83        1.69      5.37 o 
   1 -10  13        0.34        3.27      3.78 o 
   2 -10  13        4.34       11.10      4.03 o 
   3 -10  13       14.15       12.10      4.48 o 
   4 -10  13       13.91       25.58      4.91 o 
  -6  -9  13        7.19        5.88      6.29 o 
  -5  -9  13        1.10       -3.27      5.58 o 
  -4  -9  13       22.86       16.74      5.88 o 
  -3  -9  13       92.21       91.25      8.35 o 
  -2  -9  13       10.64       20.42      6.08 o 
  -1  -9  13       13.30        9.26      5.24 o 
   0  -9  13        6.81        7.66      5.14 o 
   1  -9  13        0.95        3.11      3.36 o 
   2  -9  13        7.56        8.29      3.76 o 
   3  -9  13       12.29       22.24      4.31 o 
   4  -9  13        4.62        7.00      4.15 o 
   5  -9  13       27.71       45.17      5.57 o 
   6  -9  13        0.76        6.84      6.75 o 
  -7  -8  13        9.27       12.00      6.75 o 
  -6  -8  13       12.30       11.30      6.29 o 
  -5  -8  13        0.54        3.59      5.42 o 
  -4  -8  13       13.46       18.45      6.38 o 
  -3  -8  13        5.63        7.59      5.08 o 
  -2  -8  13      115.61      124.80      8.96 o 
  -1  -8  13       52.35       56.06      5.97 o 
   0  -8  13        1.12        4.52      3.13 o 
   1  -8  13        1.11       -1.61      3.07 o 
   2  -8  13       14.18       14.14      3.60 o 
   3  -8  13        6.64        6.19      3.98 o 
   4  -8  13       29.88       43.48      6.23 o 
   5  -8  13        1.52        2.03      4.05 o 
   6  -8  13        7.71        7.57      6.15 o 
   7  -8  13        7.24        8.14      6.52 o 
  -8  -7  13        8.91       26.43     10.09 o 
  -7  -7  13       25.17       11.43      6.04 o 
  -6  -7  13        1.78        4.69      5.74 o 
  -5  -7  13       16.79       27.85      6.42 o 
  -4  -7  13       28.60       35.39      6.45 o 
  -3  -7  13        0.48        1.21      4.18 o 
  -2  -7  13        7.61        6.42      4.60 o 
  -1  -7  13        1.32        0.25      4.14 o 
   0  -7  13        5.11        5.80      2.96 o 
   1  -7  13        1.94        0.82      2.93 o 
   2  -7  13        7.16        7.69      3.14 o 
   3  -7  13       15.82       15.94      3.66 o 
   4  -7  13        0.57       -3.09      3.09 o 
   5  -7  13       14.97       31.21      6.36 o 
   6  -7  13       21.03       30.18      6.84 o 
   7  -7  13        7.71       18.38      6.26 o 
   8  -7  13       35.67       58.81      8.89 o 
  -9  -6  13        3.58        4.82      3.64 o 
  -8  -6  13        2.18        0.95      3.25 o 
  -7  -6  13        1.20       -2.41      3.01 o 
  -6  -6  13        5.55        3.07      2.57 o 
  -5  -6  13       15.50        8.59      3.90 o 
  -4  -6  13        6.61        5.20      2.54 o 
  -3  -6  13       34.81       30.48      3.27 o 
  -2  -6  13       17.65       16.49      4.60 o 
  -1  -6  13      116.18      119.10      8.00 o 
   0  -6  13       10.78        6.95      4.28 o 
   1  -6  13      101.38       82.62      4.48 o 
   2  -6  13       22.62       23.09      3.43 o 
   3  -6  13        3.46        3.66      3.01 o 
   4  -6  13       85.91       88.24      5.62 o 
   5  -6  13        2.00       -3.54      4.53 o 
   6  -6  13        5.61        7.77      5.24 o 
   7  -6  13       10.95        4.55      5.69 o 
   8  -6  13       10.07       13.99      6.42 o 
  -9  -5  13       64.36       74.99      5.08 o 
  -8  -5  13       21.49       22.21      3.67 o 
  -7  -5  13       26.47       26.37      3.58 o 
  -6  -5  13        3.19        1.00      4.50 o 
  -5  -5  13       40.82       34.85      8.12 o 
  -4  -5  13       49.66       47.16      3.59 o 
  -3  -5  13        0.15        0.37      2.20 o 
  -2  -5  13       23.51       25.37      2.86 o 
  -1  -5  13       41.11       45.17      3.30 o 
   0  -5  13      405.09      392.59     10.03 o 
   1  -5  13      204.93      197.83      6.69 o 
   2  -5  13        2.38        0.47      2.42 o 
   3  -5  13        0.88        0.96      2.73 o 
   4  -5  13        1.81        1.59      2.88 o 
   5  -5  13        5.45        2.95      4.80 o 
   6  -5  13        2.38        3.66      4.30 o 
   7  -5  13       11.34        5.58      5.65 o 
   9  -5  13        1.21        1.07      4.76 o 
  -9  -4  13       28.86       39.22      4.50 o 
  -8  -4  13        0.07       -0.96      2.83 o 
  -7  -4  13      115.02      118.00      5.25 o 
  -6  -4  13        3.47       -1.27      2.42 o 
  -5  -4  13      228.66      249.76      7.64 o 
  -4  -4  13      154.12      164.90      5.83 o 
  -3  -4  13        2.87       -0.93      2.15 o 
  -2  -4  13      254.74      279.85      7.88 o 
  -1  -4  13       99.00       96.46      4.11 o 
   0  -4  13       12.34       12.43      3.20 o 
   1  -4  13        3.96        4.38      1.82 o 
   2  -4  13       48.44       50.83      2.91 o 
   3  -4  13       30.70       37.80      3.85 o 
   4  -4  13        3.39        2.06      2.16 o 
   5  -4  13       39.76       28.99      5.60 o 
   6  -4  13       16.27       13.35      5.19 o 
   7  -4  13        4.18        0.50      4.18 o 
   8  -4  13        2.62        1.14      4.94 o 
   9  -4  13       32.01       39.92      6.86 o 
 -10  -3  13        1.12       -2.01      9.26 o 
  -9  -3  13       33.92       37.75     18.20 o 
  -8  -3  13        1.06        0.77      2.70 o 
  -7  -3  13        5.60        4.67      2.81 o 
  -6  -3  13       19.34       21.36      3.05 o 
  -5  -3  13       20.47       17.04      2.81 o 
  -4  -3  13       27.65       26.96      3.92 o 
  -3  -3  13       31.20       34.24      3.19 o 
  -2  -3  13       91.56       97.06      4.19 o 
  -1  -3  13      168.18      167.65      5.55 o 
   0  -3  13      113.97      116.19      4.55 o 
   1  -3  13       12.16       12.86      3.05 o 
   2  -3  13      136.49      146.24      4.32 o 
   3  -3  13       30.17       40.91      2.92 o 
   4  -3  13        0.81        0.33      2.47 o 
   5  -3  13      114.30      122.85      6.85 o 
   6  -3  13       38.48       28.90      3.67 o 
   7  -3  13       22.65       21.73      3.79 o 
   8  -3  13        2.36        2.03      4.05 o 
   9  -3  13        1.81        4.23      5.05 o 
  10  -3  13       12.05       22.27      6.22 o 
 -10  -2  13       17.27       17.35      4.00 o 
  -9  -2  13       20.94       19.59      3.79 o 
  -8  -2  13        2.41        2.41      2.92 o 
  -7  -2  13        0.12        0.98      2.95 o 
  -6  -2  13        4.53        2.98      2.70 o 
  -5  -2  13       51.77       50.23      6.37 o 
  -4  -2  13       56.90       61.75      3.73 o 
  -3  -2  13       11.43       10.56      2.38 o 
  -2  -2  13       31.06       31.06      2.86 o 
  -1  -2  13       27.73       30.77      2.96 o 
   0  -2  13       23.53       22.56      2.63 o 
   1  -2  13       28.73       28.76      2.37 o 
   2  -2  13       60.95       53.59      3.10 o 
   3  -2  13       67.08       71.66      3.01 o 
   4  -2  13       44.66       43.92      3.56 o 
   5  -2  13       91.58       83.97      4.48 o 
   6  -2  13       60.06       56.44      6.00 o 
   7  -2  13        5.44        1.16      3.02 o 
   8  -2  13        1.24        0.34      3.56 o 
   9  -2  13        3.92        2.28      3.83 o 
  10  -2  13       13.42       11.82      4.92 o 
 -10  -1  13        0.09       -1.70      3.42 o 
  -9  -1  13        0.21        0.22      3.14 o 
  -8  -1  13        2.72        3.66      2.96 o 
  -7  -1  13      120.57      112.40      5.12 o 
  -6  -1  13      259.69      238.38      7.63 o 
  -5  -1  13        2.31       -0.11      2.12 o 
  -3  -1  13        5.44        3.35      1.73 o 
  -2  -1  13      116.22      115.87      4.51 o 
  -1  -1  13        4.68        4.35      1.84 o 
   0  -1  13       19.54       23.63      2.53 o 
   1  -1  13       83.89       81.42      2.90 o 
   2  -1  13      118.89      115.49      3.54 o 
   3  -1  13       45.83       40.17      2.45 o 
   4  -1  13       13.93        7.18      2.48 o 
   5  -1  13       56.74       51.96      3.81 o 
   6  -1  13       15.57        9.78      2.87 o 
   7  -1  13        7.24        4.52      4.72 o 
   8  -1  13       22.32       12.91      7.44 o 
   9  -1  13        2.31        3.65      3.10 o 
  10  -1  13        0.69       -3.56      3.56 o 
 -10   0  13        2.37       -1.47      3.90 o 
  -9   0  13        6.48        8.19      3.31 o 
  -8   0  13       11.06        8.29      3.09 o 
  -7   0  13        4.28        6.73      3.75 o 
  -6   0  13      119.78      124.60      7.35 o 
  -5   0  13        0.41        2.01      3.30 o 
  -4   0  13        6.97        4.40      2.19 o 
  -3   0  13       14.77       17.13      4.39 o 
  -2   0  13        7.59        5.73      2.73 o 
  -1   0  13       30.36       32.15      4.57 o 
   0   0  13        0.11       -0.03      1.53 o 
   1   0  13       80.41       77.35      2.89 o 
   2   0  13        5.63        3.88      1.62 o 
   3   0  13        6.96        7.36      2.20 o 
   4   0  13        0.09       -2.00      2.00 o 
   5   0  13        1.73        0.59      2.26 o 
   6   0  13        4.26        5.30      3.68 o 
   7   0  13        4.16        3.47      3.40 o 
   8   0  13        4.67        2.25      2.88 o 
   9   0  13        7.60       -1.70      4.26 o 
  10   0  13        3.04       -2.36      4.34 o 
 -10   1  13        0.32       -0.29      3.37 o 
  -9   1  13        0.92       -1.13      3.17 o 
  -8   1  13        3.50        4.30      3.03 o 
  -7   1  13        0.11        0.12      2.68 o 
  -6   1  13       61.41       56.41      3.98 o 
  -5   1  13       88.26       85.05      4.40 o 
  -4   1  13      448.00      428.37     12.99 o 
  -3   1  13       21.83       26.46      2.93 o 
  -2   1  13       55.08       58.50      3.40 o 
  -1   1  13        0.85        2.32      1.92 o 
   0   1  13       71.56       66.82      3.42 o 
   1   1  13       37.96       38.01      2.19 o 
   2   1  13       89.61       90.86      3.73 o 
   3   1  13        0.27       -0.15      1.91 o 
   4   1  13       78.64       91.95      7.61 o 
   5   1  13      217.28      191.79      6.48 o 
   6   1  13       39.97       29.34      3.56 o 
   7   1  13       28.57       25.35      3.62 o 
   8   1  13        0.33        3.77      3.92 o 
   9   1  13        1.77        0.47      4.06 o 
  10   1  13        6.79        5.00      3.52 o 
 -10   2  13        0.51        0.58      4.28 o 
  -9   2  13        0.11       -3.14      3.14 o 
  -8   2  13       32.45       40.06      4.30 o 
  -7   2  13        5.81        6.06      2.94 o 
  -6   2  13       47.78       46.53      3.69 o 
  -5   2  13       62.92       67.16      4.97 o 
  -4   2  13       67.99       68.94      5.73 o 
  -3   2  13       22.52       21.06      2.58 o 
  -2   2  13        0.08       -1.50      1.90 o 
  -1   2  13        1.92        2.13      2.08 o 
   0   2  13       26.97       24.96      2.86 o 
   1   2  13       63.17       61.07      3.61 o 
   2   2  13        8.06        5.56      1.71 o 
   3   2  13        0.53       -0.70      1.91 o 
   4   2  13      333.81      356.18      9.32 o 
   5   2  13       18.00       24.03     10.55 o 
   6   2  13      193.53      201.12      6.97 o 
   7   2  13       20.61       11.59      6.55 o 
   8   2  13       18.32        9.40      3.11 o 
   9   2  13       81.08       68.91      6.24 o 
  10   2  13       13.01       10.31      4.32 o 
  -9   3  13      108.39      123.54      6.11 o 
  -8   3  13       14.21       21.76      6.30 o 
  -7   3  13       62.53       67.43      4.39 o 
  -6   3  13       19.61       17.25      3.14 o 
  -5   3  13       12.66       10.56      2.84 o 
  -4   3  13       45.31       47.65      3.41 o 
  -3   3  13       59.87       58.24      3.67 o 
  -2   3  13        0.79        2.46      2.16 o 
  -1   3  13       98.62       95.58      4.33 o 
   0   3  13        0.38        1.03      2.06 o 
   1   3  13       29.48       36.06      4.48 o 
   2   3  13       69.91       68.69      3.50 o 
   3   3  13      366.59      375.08     16.20 o 
   4   3  13        4.40        1.43      2.15 o 
   5   3  13        1.86        2.71      2.50 o 
   6   3  13       32.48       27.60      4.05 o 
   7   3  13       11.45       12.09      3.16 o 
   8   3  13       35.82       42.93      6.36 o 
   9   3  13       11.86       16.48      3.94 o 
  10   3  13        0.03       -3.61      3.61 o 
  -9   4  13        3.98        7.77      3.84 o 
  -8   4  13       10.63       15.71      5.00 o 
  -7   4  13       45.44       44.38      5.08 o 
  -6   4  13        0.01       -1.92      2.47 o 
  -5   4  13       20.78       21.36      3.30 o 
  -4   4  13       12.92       11.85      3.62 o 
  -3   4  13       21.90       22.51      2.99 o 
  -2   4  13        0.02       -1.69      2.11 o 
  -1   4  13        3.99        2.29      2.21 o 
   0   4  13       82.07       79.57      4.08 o 
   1   4  13       10.22       15.27      3.98 o 
   2   4  13        0.00       -1.81      1.81 o 
   3   4  13       14.31        8.86      2.35 o 
   4   4  13      126.73      121.89      4.91 o 
   5   4  13        6.59        2.49      2.38 o 
   6   4  13       18.35       14.69      3.15 o 
   7   4  13        2.68        1.91      2.67 o 
   8   4  13        2.54       -0.29      3.01 o 
   9   4  13        1.97       -0.32      3.42 o 
  10   4  13        7.93        9.52      3.66 o 
  -9   5  13      134.64      146.41     12.08 o 
  -8   5  13        2.17        1.51      3.31 o 
  -7   5  13       19.33       26.35      3.95 o 
  -6   5  13        5.07        4.54      2.71 o 
  -5   5  13       96.71       98.60      4.95 o 
  -4   5  13       93.96       92.01      4.62 o 
  -3   5  13       38.32       41.63      3.93 o 
  -2   5  13      367.52      371.61     10.26 o 
  -1   5  13       52.10       48.06      3.59 o 
   0   5  13      240.23      232.97      8.00 o 
   1   5  13      312.67      329.30     12.94 o 
   2   5  13        0.12       -1.02      2.01 o 
   3   5  13       12.60        9.50      2.52 o 
   4   5  13       26.86       19.77      5.25 o 
   5   5  13      321.33      322.90      9.16 o 
   6   5  13        0.88        0.54      2.62 o 
   7   5  13        0.71       -0.72      2.91 o 
   8   5  13       66.96       80.13      6.52 o 
   9   5  13        0.13        0.50      3.43 o 
  -8   6  13        1.10       -0.78      4.41 o 
  -7   6  13       30.95       25.38      7.58 o 
  -6   6  13        4.53        9.26      3.28 o 
  -5   6  13        0.00       -2.57      2.57 o 
  -4   6  13        0.01       -1.60      2.67 o 
  -3   6  13       13.57        8.34      2.75 o 
  -2   6  13       10.85        8.54      3.19 o 
  -1   6  13      212.61      185.27      6.64 o 
   0   6  13       50.72       51.50      5.81 o 
   1   6  13      226.45      236.44     10.68 o 
   2   6  13       26.45       27.10      2.98 o 
   3   6  13      128.58      146.79      5.31 o 
   4   6  13        4.75        2.00      3.40 o 
   5   6  13        3.21        4.23      2.77 o 
   6   6  13      106.91      112.91      5.28 o 
   7   6  13       64.64       69.50      4.84 o 
   8   6  13       15.29       10.83      3.51 o 
   9   6  13       29.97       45.46      4.83 o 
  -7   7  13        0.40        2.37      4.45 o 
  -6   7  13       13.88       10.36      3.63 o 
  -5   7  13        3.15        5.65      3.27 o 
  -4   7  13        9.36       13.60      3.25 o 
  -3   7  13        0.10       -2.85      2.85 o 
  -2   7  13       39.87       41.61      4.16 o 
  -1   7  13        2.07        3.85      2.76 o 
   0   7  13        2.13        0.09      2.64 o 
   1   7  13       27.15       37.27      5.33 o 
   2   7  13        6.40        4.10      2.26 o 
   3   7  13       19.78       20.14      3.07 o 
   4   7  13       12.09       10.42      2.82 o 
   5   7  13        5.34        7.02      3.40 o 
   6   7  13        5.80        2.89      3.01 o 
   7   7  13        4.39        9.42      3.44 o 
   8   7  13        6.26        6.11      3.61 o 
  -7   8  13        0.24        7.04      7.27 o 
  -6   8  13        0.10       -2.61      6.13 o 
  -5   8  13        5.04        7.47      5.89 o 
  -4   8  13        0.05        2.29      3.06 o 
  -3   8  13      142.69      149.81      6.46 o 
  -2   8  13       90.16       86.66      5.06 o 
  -1   8  13       45.77       49.82      4.55 o 
   0   8  13       19.17       23.28      4.89 o 
   1   8  13        1.87        0.82      3.96 o 
   2   8  13       35.11       36.61      5.88 o 
   3   8  13       11.21       13.53      4.49 o 
   4   8  13       81.68       83.20      5.54 o 
   5   8  13        0.43       -3.77      3.94 o 
   6   8  13        4.39        2.90      3.19 o 
   7   8  13       24.09       25.32      3.78 o 
   8   8  13        9.22       10.20      5.51 o 
  -5   9  13       21.07       37.82      8.44 o 
  -4   9  13       77.34       97.31     11.11 o 
  -3   9  13        0.66       -2.86      6.31 o 
  -2   9  13       50.13       53.33      5.13 o 
  -1   9  13       30.37       27.08      4.17 o 
   0   9  13        0.00       -3.93      3.93 o 
   1   9  13        5.19        5.03      4.25 o 
   2   9  13        5.65       11.20      4.73 o 
   3   9  13       38.13       39.87      3.89 o 
   4   9  13       19.53       20.53      4.13 o 
   5   9  13       49.12       60.01      4.41 o 
   6   9  13        3.41        7.90      3.39 o 
   7   9  13        2.97        1.54      3.27 o 
  -4  10  13        5.70       15.69      8.39 o 
  -3  10  13        1.12        6.63      7.41 o 
  -2  10  13        0.06        4.85      6.91 o 
   1  10  13        2.01        4.55      4.80 o 
   2  10  13        0.91       -1.78      4.69 o 
   3  10  13        2.17        0.94      4.60 o 
   4  10  13       39.70       51.52      4.17 o 
   5  10  13       11.78       14.96      3.76 o 
   6  10  13       25.15       42.99      8.03 o 
  -2  11  13        0.31       -1.01      7.50 o 
   3  11  13        1.18       11.57      5.49 o 
  -3 -10  14        1.35        1.23      6.31 o 
  -2 -10  14       12.85       11.39      6.15 o 
  -1 -10  14       15.23       22.43      6.79 o 
   0 -10  14        3.98        8.23      6.31 o 
   1 -10  14        5.03        2.10      5.92 o 
   2 -10  14        5.01       19.57     10.16 o 
   3 -10  14        0.09       -3.58      4.29 o 
  -5  -9  14        7.09       12.55      7.11 o 
  -4  -9  14        2.66        1.19      6.15 o 
  -3  -9  14       21.74       32.51      7.39 o 
  -2  -9  14        2.28        7.55      5.58 o 
  -1  -9  14        0.01        3.52      5.78 o 
   0  -9  14        1.50       -3.06      5.03 o 
   1  -9  14        0.74        1.05      5.37 o 
   2  -9  14        0.12        1.24      3.90 o 
   3  -9  14        4.35        3.88      3.96 o 
   4  -9  14       15.90       18.15      4.73 o 
   5  -9  14        1.75        9.15      6.75 o 
  -6  -8  14        4.26       -5.26      6.08 o 
  -5  -8  14        5.89        8.00      5.62 o 
  -4  -8  14        0.39        0.59      5.40 o 
  -3  -8  14        0.08       -2.24      4.64 o 
  -2  -8  14        1.69        2.63      5.30 o 
  -1  -8  14        1.34       -0.16      4.92 o 
   0  -8  14        4.14        4.76      5.03 o 
   1  -8  14        2.97       -0.30      4.62 o 
   2  -8  14        9.62       11.15      3.73 o 
   3  -8  14       32.45       43.84      4.82 o 
   4  -8  14       15.58       19.88      4.55 o 
   5  -8  14        0.00        4.87      5.92 o 
   6  -8  14        4.12       11.64      6.77 o 
  -7  -7  14        9.21       15.82      7.25 o 
  -6  -7  14        2.96       11.27      6.68 o 
  -5  -7  14        1.15       -2.54      5.56 o 
  -4  -7  14        0.86        4.89      5.26 o 
  -3  -7  14       17.43       14.54      5.69 o 
  -2  -7  14        4.59        3.96      4.92 o 
  -1  -7  14       15.37       12.07      5.14 o 
   0  -7  14       24.74       28.47      5.81 o 
   1  -7  14       10.28       22.06      5.08 o 
   2  -7  14        0.28       -1.65      3.08 o 
   3  -7  14       19.63       26.54      4.09 o 
   4  -7  14       22.47       28.71      9.32 o 
   5  -7  14       13.83       17.90      6.26 o 
   6  -7  14        9.42        8.89      5.94 o 
   7  -7  14        0.56        6.95      6.42 o 
  -8  -6  14        0.55       -2.32      3.34 o 
  -7  -6  14      134.65      156.29      6.32 o 
  -6  -6  14       26.38       25.48      4.42 o 
  -5  -6  14        9.99        7.67      2.97 o 
  -4  -6  14       20.29       22.87      7.83 o 
  -2  -6  14       25.46       23.55      5.81 o 
  -1  -6  14       51.85       58.26      7.20 o 
   0  -6  14       57.92       66.83      6.31 o 
   1  -6  14        0.14       -1.44      4.02 o 
   2  -6  14       43.92       50.45      4.72 o 
   3  -6  14        3.28        2.56      3.15 o 
   4  -6  14       57.97       70.29      4.60 o 
   5  -6  14        8.09        5.67      5.46 o 
   6  -6  14        3.24        9.19      5.85 o 
   7  -6  14       41.79       41.84      7.09 o 
   8  -6  14        2.06        5.12      6.75 o 
  -8  -5  14        6.02        4.00      3.51 o 
  -7  -5  14       10.04       10.23      3.27 o 
  -6  -5  14        0.03       -1.29      5.97 o 
  -5  -5  14       15.20       10.81      2.76 o 
  -4  -5  14        1.90        0.81      2.86 o 
  -3  -5  14       21.11       16.80      2.95 o 
  -2  -5  14        0.07        0.56      2.31 o 
  -1  -5  14       63.49       63.41      3.82 o 
   0  -5  14       16.66       16.65      3.62 o 
   1  -5  14        7.72        6.04      3.98 o 
   2  -5  14       26.44       29.10      6.05 o 
   3  -5  14      134.08      143.25      7.00 o 
   4  -5  14        0.35       -4.23      4.23 o 
   5  -5  14        5.98       10.68      5.24 o 
   6  -5  14        7.35       10.59      4.78 o 
   8  -5  14        0.03        4.94      5.08 o 
  -9  -4  14       24.20       35.34      6.21 o 
  -8  -4  14       12.66       12.27      4.65 o 
  -7  -4  14       26.91       37.65      4.84 o 
  -6  -4  14        3.09        1.16      2.69 o 
  -5  -4  14        3.69        1.03      2.49 o 
  -4  -4  14       19.62       19.00      3.10 o 
  -3  -4  14       17.30       19.52      5.57 o 
  -2  -4  14        6.14        1.41      2.22 o 
  -1  -4  14      188.37      198.78      6.46 o 
   0  -4  14        9.72        8.84      2.40 o 
   1  -4  14      306.37      310.10      8.74 o 
   2  -4  14       15.81       16.93      2.52 o 
   3  -4  14       43.66       51.84      5.41 o 
   4  -4  14        2.07        1.83      4.18 o 
   5  -4  14      113.14      125.82      8.37 o 
   6  -4  14        1.55        4.69      4.37 o 
   7  -4  14        0.43        7.93      5.14 o 
   8  -4  14       12.25        0.46      4.69 o 
   9  -4  14       38.06       47.79      7.57 o 
  -9  -3  14       10.94       -4.49      7.71 o 
  -8  -3  14        0.22       -2.26      2.91 o 
  -7  -3  14        0.13       -2.79      2.79 o 
  -6  -3  14        0.04        1.23      2.68 o 
  -5  -3  14       59.46       52.00      9.27 o 
  -4  -3  14       22.36       26.50      5.41 o 
  -3  -3  14       17.64       17.08      2.65 o 
  -2  -3  14       27.13       24.99      5.37 o 
  -1  -3  14        0.20        3.32      2.47 o 
   0  -3  14      101.11       99.05      4.34 o 
   1  -3  14       34.46       32.30      3.29 o 
   2  -3  14      199.99      183.70      5.09 o 
   3  -3  14      246.15      244.70      7.56 o 
   4  -3  14       19.26       14.07      2.98 o 
   5  -3  14        4.22        4.73      2.98 o 
   6  -3  14        2.13        1.00      3.14 o 
   7  -3  14        1.32       -0.46      4.48 o 
   8  -3  14        7.33       -1.35      4.76 o 
   9  -3  14       20.30       35.74      6.24 o 
  -9  -2  14        0.62       -3.19      3.19 o 
  -8  -2  14        0.30        0.49      3.33 o 
  -7  -2  14       20.24       13.02      3.18 o 
  -6  -2  14        4.98        6.33      2.37 o 
  -5  -2  14       14.95       14.71      2.93 o 
  -4  -2  14      170.53      169.89      6.03 o 
  -3  -2  14        0.20       -2.02      2.02 o 
  -2  -2  14       53.11       52.85      3.45 o 
  -1  -2  14        3.59        2.25      2.06 o 
   0  -2  14       33.33       36.49      4.04 o 
   1  -2  14       15.24       14.97      3.05 o 
   2  -2  14        0.04        2.72      1.83 o 
   3  -2  14       59.81       63.44      4.28 o 
   4  -2  14       21.71       15.88      2.95 o 
   5  -2  14       18.94       18.66      3.23 o 
   6  -2  14       24.63       19.70      3.46 o 
   7  -2  14       21.91       25.60      3.78 o 
   8  -2  14        6.91        5.78      3.58 o 
   9  -2  14       31.44       40.93      5.98 o 
  -9  -1  14        1.06       -0.84      3.28 o 
  -8  -1  14        0.90       -2.96      2.96 o 
  -7  -1  14        0.36        3.41      2.91 o 
  -6  -1  14       12.46       12.55      2.99 o 
  -5  -1  14        2.24        1.73      2.43 o 
  -4  -1  14       18.59        4.89      3.67 o 
  -3  -1  14       84.64       83.72      4.08 o 
  -2  -1  14        6.77        3.68      2.16 o 
  -1  -1  14       28.54       32.96      2.93 o 
   0  -1  14       25.14       22.14      4.47 o 
   1  -1  14        5.46        4.97      2.17 o 
   2  -1  14       33.45       35.01      2.66 o 
   3  -1  14       59.33       63.25      3.56 o 
   4  -1  14       66.31       55.74      3.66 o 
   5  -1  14      194.19      195.22      6.75 o 
   6  -1  14       86.65       80.77      4.66 o 
   7  -1  14       61.36       60.14      5.01 o 
   8  -1  14        0.00       -0.07      3.13 o 
   9  -1  14        0.41       -1.19      3.55 o 
  -9   0  14        4.11       -0.99      3.39 o 
  -8   0  14       14.10       14.78      3.47 o 
  -7   0  14        2.73        0.66      2.85 o 
  -6   0  14       59.80       57.73      8.19 o 
  -5   0  14      251.23      255.87      8.02 o 
  -4   0  14      328.16      331.98      9.36 o 
  -3   0  14       13.46       11.90      2.35 o 
  -2   0  14       44.69       44.99      3.99 o 
   0   0  14       51.42       46.43      3.48 o 
   1   0  14       10.11        4.04      4.12 o 
   2   0  14       98.93      101.98      3.46 o 
   3   0  14        0.12       -1.66      2.03 o 
   4   0  14      485.86      511.38     12.36 o 
   5   0  14       18.81       15.68      3.17 o 
   6   0  14      169.09      163.37      6.29 o 
   7   0  14       13.29       10.11      3.20 o 
   8   0  14        2.62       -0.37      3.47 o 
   9   0  14        0.58       -0.12      3.52 o 
  10   0  14        1.09       -2.92      3.60 o 
  -9   1  14       20.78       17.86      4.01 o 
  -8   1  14        1.24        0.55      2.61 o 
  -7   1  14        9.73       12.53      3.36 o 
  -6   1  14       20.66       13.63      2.87 o 
  -5   1  14       37.16       38.78      3.81 o 
  -4   1  14       10.47        6.14      2.37 o 
  -3   1  14       18.45       23.01      4.72 o 
  -2   1  14       78.23       74.35      3.93 o 
  -1   1  14        6.69        4.69      2.20 o 
   0   1  14       30.40       40.97      3.40 o 
   1   1  14        0.12       -2.07      2.07 o 
   3   1  14      158.50      164.79      7.34 o 
   4   1  14        1.15       -2.27      2.27 o 
   5   1  14       34.53       25.86      3.36 o 
   6   1  14        5.30        2.47      2.88 o 
   7   1  14       17.78       23.23      3.69 o 
   8   1  14        0.00        3.19      3.15 o 
   9   1  14        2.54        1.56      3.51 o 
  10   1  14        0.64        3.58      7.93 o 
  -9   2  14       23.73       33.00      5.16 o 
  -8   2  14        0.85        3.41      5.65 o 
  -7   2  14       27.91       36.36      5.91 o 
  -5   2  14        0.42        1.90      2.49 o 
  -4   2  14       11.00        8.10      2.68 o 
  -3   2  14       41.62       45.08      3.52 o 
  -2   2  14        0.02       -2.06      2.06 o 
  -1   2  14       17.56       19.37      2.97 o 
   0   2  14       41.09       45.19      3.70 o 
   1   2  14       46.35       49.55      3.55 o 
   2   2  14        0.35       -0.25      1.95 o 
   3   2  14       21.86       16.90      2.67 o 
   4   2  14       26.72       29.87      3.34 o 
   5   2  14        5.22       -1.91      2.50 o 
   6   2  14       24.96       21.79      3.51 o 
   7   2  14        2.71        0.78      3.25 o 
   8   2  14       13.36        6.26      5.53 o 
   9   2  14        2.96       -2.43      3.37 o 
  10   2  14        0.04        2.72      4.11 o 
  -9   3  14       82.66       99.80      8.75 o 
  -8   3  14        0.09        1.02      2.87 o 
  -7   3  14       12.50       15.06      3.53 o 
  -6   3  14        0.83        3.70      2.84 o 
  -5   3  14      127.41      123.79      5.37 o 
  -4   3  14       25.15       28.75      4.76 o 
  -3   3  14       17.43       16.79      2.98 o 
  -2   3  14      117.41      118.27      4.98 o 
  -1   3  14       75.35       77.80      4.04 o 
   0   3  14        2.11        3.16      2.20 o 
   1   3  14       14.68       19.77      3.00 o 
   2   3  14        2.62        1.42      3.32 o 
   3   3  14       82.93       86.06      4.23 o 
   4   3  14       43.26       44.48      3.53 o 
   5   3  14       45.86       38.36      3.81 o 
   6   3  14        0.40        4.86      2.87 o 
   7   3  14        0.13       -0.80      3.04 o 
   8   3  14       20.04       17.76      3.90 o 
   9   3  14       15.52       10.14      4.39 o 
  -8   4  14       57.85       71.72      4.91 o 
  -7   4  14       12.67       18.02      3.68 o 
  -6   4  14        2.20        3.57      2.94 o 
  -5   4  14        4.60        2.96      4.53 o 
  -4   4  14       70.77       60.87      3.88 o 
  -3   4  14       79.45       90.78      4.70 o 
  -2   4  14      129.54      124.00      5.57 o 
  -1   4  14      287.35      289.66      8.58 o 
   0   4  14        7.77        6.52      2.70 o 
   1   4  14      644.44      626.86     21.04 o 
   2   4  14        5.62        2.65      3.84 o 
   3   4  14      153.32      167.60      9.65 o 
   4   4  14        9.63       14.37      3.01 o 
   5   4  14       63.94       66.12      4.11 o 
   6   4  14        4.62        1.69      4.33 o 
   7   4  14        0.16        2.47      3.22 o 
   8   4  14        0.67        3.02      3.42 o 
   9   4  14       74.77       85.70      9.26 o 
  -8   5  14        7.59        7.05      6.08 o 
  -7   5  14        0.51       -2.98      3.14 o 
  -6   5  14        0.00       -1.02      4.45 o 
  -5   5  14       11.55        5.07      5.06 o 
  -4   5  14        0.18       -0.45      2.44 o 
  -3   5  14        3.26        4.51      2.59 o 
  -2   5  14       58.90       65.08      6.65 o 
  -1   5  14        1.96        1.80      2.57 o 
   0   5  14        0.01       -1.55      2.58 o 
   1   5  14       37.07       27.87      4.82 o 
   2   5  14        7.21        4.02      3.80 o 
   3   5  14        1.39       -2.27      2.27 o 
   4   5  14       10.79        8.44      3.26 o 
   5   5  14        3.96        3.50      2.60 o 
   6   5  14       59.78       64.57      4.24 o 
   7   5  14        0.01       -0.31      3.15 o 
   8   5  14       16.13       22.93      4.04 o 
   9   5  14        2.41       -0.53      3.61 o 
  -7   6  14        0.76        2.16      4.39 o 
  -6   6  14        1.28        5.06      3.26 o 
  -5   6  14        1.33       -0.10      2.99 o 
  -4   6  14       62.74       71.87      5.30 o 
  -3   6  14       28.74       35.19      3.83 o 
  -2   6  14        9.82        9.97      3.11 o 
  -1   6  14       17.73       21.38      3.44 o 
   0   6  14       51.24       58.22      4.35 o 
   1   6  14       76.61       73.83      6.26 o 
   2   6  14        0.02        5.65      4.05 o 
   3   6  14       63.03       73.54      4.00 o 
   4   6  14       12.13        8.77      2.80 o 
   5   6  14        6.48        3.88      3.28 o 
   6   6  14       22.69       19.81      3.34 o 
   7   6  14       13.89       16.75      3.88 o 
   8   6  14       12.57       11.56      4.00 o 
  -7   7  14        1.43        2.55      3.73 o 
  -6   7  14       45.75       52.05      5.78 o 
  -5   7  14        5.44        8.72      3.48 o 
  -4   7  14        1.42        2.51      4.64 o 
  -3   7  14       39.17       46.84      4.30 o 
  -2   7  14       27.92       33.21      4.01 o 
  -1   7  14        0.95       -0.76      4.06 o 
   0   7  14       14.95       19.76      4.55 o 
   1   7  14        1.62        0.59      3.61 o 
   2   7  14        4.49        2.17      4.21 o 
   3   7  14       53.82       56.11      6.83 o 
   4   7  14        1.97        0.21      2.67 o 
   5   7  14        1.60        2.52      4.08 o 
   6   7  14       25.15       27.70      3.92 o 
   7   7  14       34.18       45.68      4.77 o 
   8   7  14        2.84        9.29      3.97 o 
  -6   8  14       16.22       16.35      8.00 o 
  -5   8  14       57.68       69.33      5.24 o 
  -4   8  14       47.44       72.34     13.14 o 
  -3   8  14       10.02       10.45      4.94 o 
  -2   8  14       11.02       10.78      3.59 o 
  -1   8  14        0.48       -1.42      3.29 o 
   0   8  14       11.39        3.02      4.21 o 
   1   8  14        3.70        3.48      4.23 o 
   2   8  14        7.14        6.08      4.37 o 
   3   8  14        9.70        9.99      4.94 o 
   4   8  14        4.38        2.81      2.89 o 
   5   8  14       21.92       33.22      4.01 o 
   6   8  14        4.85        3.37      3.41 o 
   7   8  14        0.02        0.43      3.53 o 
  -4   9  14        0.08       -5.01      7.20 o 
  -3   9  14        0.05       -1.60      6.47 o 
  -2   9  14       36.41       48.80      5.14 o 
  -1   9  14        2.49        5.81      4.48 o 
   0   9  14       14.65       14.52      5.35 o 
   1   9  14        7.37        5.28      4.69 o 
   2   9  14        7.02        5.21      4.96 o 
   3   9  14        0.35       -3.89      4.78 o 
   4   9  14        0.67        0.44      3.29 o 
   5   9  14       10.11        9.18      3.45 o 
   6   9  14       73.63       74.01      8.45 o 
  -3  10  14        2.73        9.76      8.19 o 
  -2  10  14        0.36       -2.70      7.18 o 
   1  10  14        7.52       11.30      5.85 o 
   2  10  14        0.06       -1.39      5.12 o 
   3  10  14        2.40        3.86      5.37 o 
   4  10  14       24.75       19.53      6.42 o 
  -4  -9  15       11.25       19.18      7.36 o 
  -3  -9  15       44.07       77.33      9.76 o 
  -2  -9  15       19.57       26.87      7.02 o 
  -1  -9  15        0.01        0.18      5.69 o 
   0  -9  15        0.01        0.73      5.37 o 
   1  -9  15        0.36        0.23      5.37 o 
   2  -9  15        5.27       12.21      6.24 o 
   3  -9  15        7.68       14.19      4.51 o 
  -5  -8  15        1.24        0.25      6.63 o 
  -4  -8  15        4.50        5.65      6.08 o 
  -3  -8  15        3.34        2.29      5.67 o 
  -2  -8  15        3.16        4.87      5.51 o 
  -1  -8  15        3.88        3.16      5.33 o 
   0  -8  15        4.50       -0.30      5.40 o 
   1  -8  15        2.21        2.65      5.14 o 
   2  -8  15        4.15        1.05      5.14 o 
   3  -8  15        0.08        4.98      4.26 o 
   4  -8  15        0.08       -2.64      4.16 o 
   5  -8  15        2.94        5.14      6.40 o 
  -6  -7  15        8.37       10.72      6.56 o 
  -5  -7  15        6.56        3.93      5.46 o 
  -4  -7  15       12.34        3.50      5.67 o 
  -3  -7  15        0.03        4.14      5.19 o 
  -2  -7  15       65.59       79.04      7.73 o 
  -1  -7  15       21.85       21.36      5.94 o 
   0  -7  15        0.53       -3.18      4.12 o 
   1  -7  15        3.60        5.90      4.92 o 
   2  -7  15        0.67       -0.32      4.62 o 
   3  -7  15       50.25       63.01      5.45 o 
   4  -7  15        0.86       -0.30      5.37 o 
   5  -7  15        2.40       15.73      6.04 o 
   6  -7  15        2.12        3.75      6.38 o 
  -7  -6  15        1.70        5.21      4.69 o 
  -6  -6  15        1.61        0.56      3.27 o 
  -5  -6  15        0.31        5.42      5.76 o 
  -4  -6  15       14.09       14.86      6.06 o 
  -3  -6  15        0.75       -4.80      4.96 o 
  -2  -6  15       17.00       19.11      5.69 o 
  -1  -6  15        9.41        8.00      5.12 o 
   0  -6  15        2.92        5.30      4.64 o 
   1  -6  15        1.11        1.35      4.39 o 
   2  -6  15        0.21       -0.69      4.23 o 
   3  -6  15       22.47       18.64      3.71 o 
   4  -6  15        3.79        9.49      4.94 o 
   5  -6  15       16.95       29.27      7.00 o 
   6  -6  15        9.66       14.18      5.81 o 
   7  -6  15        8.58        8.60      6.49 o 
  -8  -5  15       12.58        8.58      6.67 o 
  -7  -5  15        4.36        1.71      3.29 o 
  -6  -5  15        1.83       -2.57      4.65 o 
  -5  -5  15        9.67        7.11      3.08 o 
  -4  -5  15        1.36       -2.56      2.56 o 
  -3  -5  15        2.62        3.71      2.50 o 
  -2  -5  15        1.12       -0.60      2.48 o 
  -1  -5  15      143.75      130.22      5.27 o 
   0  -5  15       31.42       35.94      5.99 o 
   1  -5  15      147.37      159.09      9.24 o 
   2  -5  15        0.03       -0.71      4.12 o 
   3  -5  15       33.28       35.30      5.34 o 
   4  -5  15       14.49       11.07      5.14 o 
   5  -5  15        6.06        8.99      5.40 o 
   6  -5  15        0.40        3.57      4.80 o 
   7  -5  15        3.43        2.93      5.24 o 
  -8  -4  15       10.60       17.33      3.88 o 
  -7  -4  15       10.23       11.67      3.42 o 
  -6  -4  15        0.31       -2.65      2.65 o 
  -5  -4  15      113.16      124.71      6.22 o 
  -4  -4  15        4.65       -0.17      2.49 o 
  -3  -4  15      124.93      107.42      4.79 o 
  -2  -4  15       66.39       68.71      3.95 o 
  -1  -4  15      261.30      266.93      8.03 o 
   0  -4  15        6.10        5.75      2.77 o 
   1  -4  15       45.47       52.00      4.13 o 
   2  -4  15       37.05       49.52      8.67 o 
   3  -4  15       12.32       18.06      3.45 o 
   4  -4  15       21.81       31.39      5.81 o 
   5  -4  15       13.58        9.17      4.39 o 
   6  -4  15        1.20       -0.34      4.73 o 
   7  -4  15       37.06       53.91      7.23 o 
   8  -4  15        6.49       -4.92      5.28 o 
  -8  -3  15        7.67       11.00      3.57 o 
  -7  -3  15        3.96        0.72      3.22 o 
  -6  -3  15        1.05        2.17      2.80 o 
  -5  -3  15       31.57       37.59      6.65 o 
  -4  -3  15        6.61        3.16      3.73 o 
  -3  -3  15        0.16        0.90      2.34 o 
  -2  -3  15        0.19       -1.08      3.05 o 
  -1  -3  15        1.49        1.13      2.40 o 
   0  -3  15      217.95      219.38     10.78 o 
   1  -3  15       37.92       47.99      3.65 o 
   2  -3  15        2.65       -1.04      2.45 o 
   3  -3  15        4.64        3.40      2.89 o 
   4  -3  15       36.31       38.52      7.66 o 
   5  -3  15       41.82       50.97      4.54 o 
   6  -3  15        2.34       -4.14      4.14 o 
   7  -3  15       17.05       26.71      6.04 o 
   8  -3  15       15.00       16.74      5.90 o 
  -8  -2  15       37.27       41.98      4.51 o 
  -7  -2  15        0.19        1.32      3.18 o 
  -6  -2  15       15.64       12.09      2.94 o 
  -5  -2  15       37.00       32.42      4.48 o 
  -4  -2  15        8.69        6.43      3.48 o 
  -3  -2  15        0.23        0.77      2.29 o 
  -2  -2  15       11.57        7.53      2.49 o 
  -1  -2  15       86.98       72.05      3.90 o 
   0  -2  15      155.78      164.02      5.95 o 
   1  -2  15       19.34       17.71      3.74 o 
   2  -2  15        0.09       -0.38      2.74 o 
   3  -2  15       77.61       73.93      4.15 o 
   4  -2  15       24.45       25.05      3.40 o 
   5  -2  15       54.96       54.89      4.32 o 
   6  -2  15        5.92        0.08      3.20 o 
   7  -2  15       39.16       46.53      8.84 o 
   8  -2  15       13.88       10.00      4.07 o 
   9  -2  15        1.54       -4.85      4.85 o 
  -9  -1  15        3.85       -0.21      4.29 o 
  -8  -1  15       20.86       28.83      4.09 o 
  -7  -1  15       41.43       49.93      4.20 o 
  -6  -1  15        3.60       -0.29      2.83 o 
  -5  -1  15      131.49      128.10      7.01 o 
  -3  -1  15       21.12       20.01      4.85 o 
  -2  -1  15       77.02       85.70      4.27 o 
  -1  -1  15        1.70       -0.52      2.82 o 
   0  -1  15       18.02       11.04      2.64 o 
   1  -1  15        0.27       -2.29      2.29 o 
   2  -1  15       30.55       32.92      4.92 o 
   3  -1  15      104.82      112.43      4.76 o 
   4  -1  15        4.39        3.80      2.63 o 
   5  -1  15        0.35       -1.72      2.72 o 
   6  -1  15       33.15       39.94      4.18 o 
   7  -1  15        1.03        1.01      3.26 o 
   8  -1  15        4.51        4.64      3.66 o 
   9  -1  15       15.64       21.51      4.43 o 
  -9   0  15        3.37        6.91      3.87 o 
  -8   0  15       27.71       26.00      3.78 o 
  -7   0  15        4.09        1.87      3.05 o 
  -6   0  15        5.31        5.32      2.90 o 
  -5   0  15        6.65        7.99      2.76 o 
  -4   0  15       32.80       36.80      3.76 o 
  -3   0  15        1.87       -0.37      2.11 o 
  -2   0  15       28.68       30.34      3.39 o 
  -1   0  15        1.76        1.60      2.76 o 
   0   0  15        6.93        7.71      2.41 o 
   1   0  15        3.03        4.97      2.54 o 
   2   0  15        8.73        3.00      3.32 o 
   3   0  15       92.48      107.24      5.42 o 
   4   0  15       11.41        4.67      3.14 o 
   5   0  15        3.29       -2.76      4.73 o 
   6   0  15        0.76        4.82      3.01 o 
   7   0  15        8.70        6.48      4.77 o 
   8   0  15        0.00        1.82      3.49 o 
   9   0  15        1.84        1.05      3.92 o 
  -8   1  15        0.00       -0.22      3.27 o 
  -7   1  15        8.79       10.47      3.42 o 
  -6   1  15       13.66        8.46      2.94 o 
  -5   1  15        1.09        1.00      2.65 o 
  -4   1  15       27.14       30.77      3.62 o 
  -3   1  15        6.78        5.59      3.68 o 
  -2   1  15      252.87      230.36      7.33 o 
  -1   1  15        1.42       -0.65      2.36 o 
   0   1  15       58.00       60.25      3.75 o 
   1   1  15        0.95       -1.79      2.33 o 
   2   1  15       15.62       -1.10      3.16 o 
   3   1  15        9.92        5.60      2.46 o 
   4   1  15      171.47      182.16     12.54 o 
   5   1  15      146.32      145.18      5.88 o 
   6   1  15       13.04        7.55      3.09 o 
   7   1  15       40.76       39.15      4.43 o 
   8   1  15        0.51       -5.50      5.93 o 
   9   1  15        0.37        6.50      4.02 o 
  -8   2  15       31.72       42.26      4.73 o 
  -7   2  15       12.10       16.47      4.55 o 
  -6   2  15       10.06       13.68      4.55 o 
  -5   2  15       65.64       66.81      4.25 o 
  -4   2  15        5.80        6.65      2.76 o 
  -3   2  15       18.11       22.03      3.19 o 
  -2   2  15       98.70      106.26      4.89 o 
  -1   2  15        0.16        2.48      2.44 o 
   0   2  15        8.16        4.42      2.47 o 
   1   2  15      161.14      145.47      5.80 o 
   2   2  15        4.14       -1.67      3.64 o 
   3   2  15        0.21       -2.31      3.75 o 
   4   2  15       46.49       43.31      3.83 o 
   5   2  15        3.98        2.41      2.79 o 
   6   2  15        8.74        6.74      2.92 o 
   7   2  15        3.38        1.12      3.32 o 
   8   2  15        5.32       -0.92      3.40 o 
   9   2  15        1.70        6.36      4.06 o 
  -8   3  15        6.50        8.20      3.80 o 
  -7   3  15       63.09       65.17      5.32 o 
  -6   3  15        0.00       -2.90      2.90 o 
  -5   3  15        4.57        5.84      3.02 o 
  -4   3  15        0.79       -0.67      2.53 o 
  -3   3  15       51.56       53.63      5.92 o 
  -2   3  15        0.17       -2.42      2.42 o 
  -1   3  15       13.43       18.13      3.13 o 
   0   3  15       59.68       63.86      4.12 o 
   1   3  15      343.77      363.57     14.20 o 
   2   3  15      165.79      167.46      9.08 o 
   3   3  15        0.44        1.49      3.96 o 
   4   3  15        0.66       -2.14      2.51 o 
   5   3  15       29.52       27.15      3.61 o 
   6   3  15        4.79        7.07      3.13 o 
   7   3  15        4.82        1.35      3.09 o 
   8   3  15        2.59        0.41      3.59 o 
   9   3  15        7.41        4.07      4.08 o 
  -8   4  15        0.14        0.47      3.98 o 
  -7   4  15        3.26        1.64      3.29 o 
  -6   4  15        0.61        0.81      7.40 o 
  -5   4  15        0.43       -1.35      2.77 o 
  -4   4  15        0.61       -2.41      2.51 o 
  -3   4  15        0.90        4.74      2.79 o 
  -2   4  15       76.67       60.92      4.02 o 
  -1   4  15       20.50       27.52      3.65 o 
   0   4  15       14.06        9.64      2.91 o 
   1   4  15        0.00        0.02      3.13 o 
   2   4  15       45.14       52.06      6.31 o 
   3   4  15        2.90        2.90      4.14 o 
   4   4  15        9.17        6.44      4.53 o 
   5   4  15       17.81       17.75      3.42 o 
   6   4  15        0.00       -1.89      4.71 o 
   7   4  15        2.75        4.08      5.10 o 
   8   4  15        1.85        1.09      3.61 o 
  -7   5  15       14.90       16.37      4.00 o 
  -6   5  15        0.03        2.69      2.97 o 
  -5   5  15        1.08        2.35      3.18 o 
  -4   5  15       20.50       24.30      3.75 o 
  -3   5  15        0.51        0.47      2.72 o 
  -2   5  15       18.36       17.17      4.09 o 
  -1   5  15      254.15      254.72      8.30 o 
   0   5  15       41.34       41.29      5.62 o 
   1   5  15       64.93       61.35      5.97 o 
   2   5  15        0.00       -2.97      3.70 o 
   3   5  15        1.41        5.35      4.39 o 
   4   5  15        0.20       -0.26      2.74 o 
   5   5  15        1.85        1.04      3.44 o 
   6   5  15        4.38        7.35      3.32 o 
   7   5  15        4.82        8.94      3.53 o 
   8   5  15       40.69       59.63     10.73 o 
  -6   6  15        0.00        1.56      3.31 o 
  -5   6  15        0.05        1.54      3.15 o 
  -4   6  15       78.44       78.27      4.89 o 
  -3   6  15       11.07       18.13      3.75 o 
  -2   6  15       11.72       16.96      3.50 o 
  -1   6  15       56.35       60.58      5.93 o 
   0   6  15        7.55        6.49      4.07 o 
   1   6  15       10.48        8.80      4.28 o 
   2   6  15       14.81        8.14      4.60 o 
   3   6  15       94.74      109.89      8.03 o 
   4   6  15       15.98       21.85      3.40 o 
   5   6  15        0.55       -2.61      3.98 o 
   6   6  15       21.11       25.54      3.92 o 
   7   6  15       10.94        4.15      4.44 o 
   8   6  15       49.70       72.80      9.90 o 
  -6   7  15        3.02        4.23      3.72 o 
  -5   7  15        0.15       -0.39      3.40 o 
  -4   7  15        9.87       11.51      3.77 o 
  -3   7  15        2.26       13.90      3.90 o 
  -2   7  15       48.00       63.10      5.78 o 
  -1   7  15        5.80        6.93      3.42 o 
   0   7  15        0.71       -3.13      3.77 o 
   1   7  15        8.61       13.40      4.46 o 
   2   7  15       22.69       30.07      5.69 o 
   3   7  15        6.02       17.79      5.35 o 
   4   7  15        0.43       -1.84      3.86 o 
   5   7  15        0.29        1.14      2.98 o 
   6   7  15        0.18        1.68      3.74 o 
   7   7  15        0.72        1.65      3.60 o 
  -5   8  15        7.49        3.76      3.85 o 
  -4   8  15        4.24       11.52      3.86 o 
  -3   8  15        2.33        3.51      3.66 o 
  -2   8  15       16.61       16.53      4.01 o 
  -1   8  15       22.61       24.65      5.49 o 
   0   8  15       14.87       19.39      5.17 o 
   1   8  15       31.31       38.98      6.13 o 
   2   8  15        9.14       11.46      5.05 o 
   3   8  15       11.32       17.61      5.76 o 
   4   8  15        5.09        4.87      5.33 o 
   5   8  15        7.17       14.08      3.64 o 
   6   8  15        2.57        1.61      3.61 o 
  -3   9  15       37.90       50.73      5.70 o 
  -2   9  15        8.96        6.11      4.11 o 
  -1   9  15        6.42       13.01      5.53 o 
   0   9  15        0.12        1.83      5.08 o 
   1   9  15        0.08       -1.30      4.73 o 
   2   9  15       11.41        8.28      5.90 o 
   3   9  15       54.94       66.10      8.37 o 
   4   9  15        4.63        8.12      6.24 o 
   5   9  15       12.03       14.11      6.52 o 
   1  10  15        2.25       -1.67      5.26 o 
   2  10  15        0.03        1.69      5.83 o 
  -1  -9  16        0.07       -2.77      6.08 o 
   0  -9  16        4.36        3.54      6.29 o 
  -4  -8  16        0.01       -5.72      5.72 o 
  -3  -8  16        0.14       -3.59      6.04 o 
  -2  -8  16        1.56        4.94      6.17 o 
  -1  -8  16        9.21       12.39      6.20 o 
   0  -8  16       20.56       29.36      6.91 o 
   1  -8  16        5.43        3.70      5.67 o 
   2  -8  16        0.11        6.38      5.58 o 
   3  -8  16       35.79       48.43      8.28 o 
  -5  -7  16        4.56        6.88      6.61 o 
  -4  -7  16        3.63        4.55      6.20 o 
  -3  -7  16       25.89       37.45      7.55 o 
  -2  -7  16        2.37        3.29      5.26 o 
  -1  -7  16        9.49       13.90      5.85 o 
   0  -7  16        0.47        1.49      5.10 o 
   1  -7  16        9.93       15.09      5.85 o 
   2  -7  16       61.16       68.69      7.18 o 
   3  -7  16        0.35       -0.37      5.90 o 
   4  -7  16        1.96        5.01      5.67 o 
   5  -7  16        6.21        5.05      6.31 o 
  -6  -6  16       16.72       23.00      7.02 o 
  -5  -6  16        2.43        5.81      6.52 o 
  -4  -6  16        2.93        2.97      5.88 o 
  -3  -6  16       27.22       38.46      7.27 o 
  -2  -6  16       67.32       86.82      8.03 o 
  -1  -6  16       12.21       15.71      5.26 o 
   0  -6  16        0.92        3.27      4.76 o 
   1  -6  16        8.83       10.33      5.01 o 
   2  -6  16       63.13       63.13      6.63 o 
   3  -6  16        4.16        6.70      5.10 o 
   4  -6  16        0.01        0.39      5.28 o 
   5  -6  16        1.75        4.34      6.04 o 
   6  -6  16        5.00        7.45      6.52 o 
  -7  -5  16        1.97        0.23      3.35 o 
  -6  -5  16        3.65       -2.09      5.40 o 
  -5  -5  16        9.74        9.52      3.46 o 
  -4  -5  16        7.73        4.80      3.12 o 
  -3  -5  16       15.22       15.19      5.89 o 
  -2  -5  16       25.52       30.78      3.57 o 
  -1  -5  16        1.06        1.53      4.76 o 
   0  -5  16        0.13       -2.63      4.39 o 
   1  -5  16       34.10       39.88      6.47 o 
   2  -5  16        0.03        3.84      5.08 o 
   4  -5  16        2.26        3.89      5.37 o 
   6  -5  16       20.65       38.12      6.47 o 
  -7  -4  16        9.11        8.22      5.03 o 
  -6  -4  16        6.61        6.85      3.33 o 
  -5  -4  16        3.15       -1.12      2.94 o 
  -4  -4  16        0.14       -2.19      2.92 o 
  -3  -4  16        1.36        0.66      2.66 o 
  -2  -4  16       46.12       47.27      3.90 o 
  -1  -4  16       10.96        6.72      2.71 o 
   0  -4  16       16.37       19.48      6.84 o 
   1  -4  16       11.32       12.67      4.88 o 
   2  -4  16       40.70       58.99      6.75 o 
   4  -4  16        0.28       -2.06      3.98 o 
   5  -4  16        1.03        3.38      4.80 o 
   6  -4  16        7.34        1.78      5.24 o 
   7  -4  16        0.89        2.40      5.53 o 
  -7  -3  16        1.29       -4.57      4.57 o 
  -6  -3  16        7.92        9.99      4.10 o 
  -5  -3  16        2.57       -1.64      2.82 o 
  -4  -3  16        0.09        0.74      2.67 o 
  -3  -3  16        4.09        0.54      2.65 o 
  -2  -3  16       73.37       76.24      4.31 o 
  -1  -3  16        1.20        7.65      2.75 o 
   0  -3  16      438.42      430.37     11.42 o 
   1  -3  16        3.24        4.65      2.87 o 
   2  -3  16       10.59        9.39      4.57 o 
   3  -3  16        8.15        6.63      4.48 o 
   4  -3  16        0.37       -0.50      2.93 o 
   5  -3  16       24.43        9.99      4.96 o 
   6  -3  16        4.33        3.89      4.85 o 
   7  -3  16        0.01       -2.74      4.92 o 
  -8  -2  16        4.47        1.31      3.60 o 
  -7  -2  16       13.80        4.53     10.13 o 
  -6  -2  16       86.48       90.77      4.97 o 
  -5  -2  16       28.43       36.72      4.01 o 
  -4  -2  16        2.12       -0.12      2.70 o 
  -3  -2  16        2.27       -2.89      2.89 o 
  -2  -2  16        1.11       -0.10      2.41 o 
  -1  -2  16      146.60      166.65      6.19 o 
   0  -2  16       25.54       26.09      3.36 o 
   1  -2  16       99.78      117.74      6.38 o 
   2  -2  16        2.38       -0.14      3.70 o 
   3  -2  16       19.20       14.24      4.82 o 
   4  -2  16        0.25       -2.97      2.97 o 
   5  -2  16        6.82        0.40      3.05 o 
   6  -2  16        2.22        3.84      3.48 o 
   7  -2  16        5.25       -1.40      5.35 o 
   8  -2  16        6.85       -4.37      4.37 o 
  -8  -1  16       40.80       42.61      4.74 o 
  -7  -1  16       16.69       17.49      3.82 o
[truncated: 27,902 more chars]
